# Supplementary material for: Barriers and facilitators to the diagnosis of HIV and other STIs in primary care within publicly funded healthcare systems: A systematic review of qualitative studies
Source: PLoS One. 2026 Feb 5;21(2):e0341919. doi: 10.1371/journal.pone.0341919 (PMC12875586; doi:10.1371/journal.pone.0341919)
Supplement: S3 File — (XLSX) [file pone.0341919.s003.xlsx]

## Sheet: Hoja1
Number	Authors	Year	Title	Journal	DOI	Included	Excluded after complete reading	Reason for exclussion
1	Abdul-Khabir	2014	Intimate Partner Violence and Reproductive Health Among Methamphetamine-Using Women in Los Angeles: A Qualitative Pilot Study	Journal of Psychoactive Drugs	doi:10.1080/02791072.2014.934978			Excluded by title and abstract
2	Abdurahman	2015	Factors affecting acceptance of provider-initiated HIV testing and counseling services among outpatient clients in selected health facilities in Harar Town, Eastern Ethiopia	HIV AIDS (Auckl)	doi:10.2147/hiv.S81649			Excluded by title and abstract
3	Abebeister	2019	Effects of the P‐Glycoprotein Inhibitor Clarithromycin on the Pharmacokinetics of Intravenous and Oral Trospium Chloride: a 4‐Way Crossover Drug‐Drug Interaction Study in Healthy Subjects	Journal of clinical pharmacology	doi:10.1002/jcph.1421			Excluded by title and abstract
4	Abrams	2021	Adolescents do not only require ARVs and adherence counseling": A qualitative investigation of health care provider experiences with an HIV youth peer mentoring program in Ndola, Zambia"	PLoS One	doi:10.1371/journal.pone.0252349			Excluded by title and abstract
5	Actrn	2010	Sexually Transmitted Infections (STI) in Remote communities: improVed & Enhanced primary health care	https://trialsearch.who.int/Trial2.aspx?TrialID=ACTRN12610000358044	doi:			Excluded by title and abstract
6	Adamian	2004	Brief motivational interviewing to improve adherence to antiretroviral therapy: development and qualitative pilot assessment of an intervention	AIDS Patient Care STDS	doi:10.1089/108729104323038900			Excluded by title and abstract
7	Adams	2017	I will take ARVs once my body deteriorates": an analysis of Swazi men's perceptions and acceptability of Test and Start"	Afr J AIDS Res	doi:10.2989/16085906.2017.1362015			Excluded by title and abstract
8	Adams	2021	Views about HIV and sexual health among gay and bisexual Filipino men living in New Zealand	International Journal of Health Promotion and Education	doi:10.1080/14635240.2020.1766993	Included
9	Adams	2015	Understanding attitudes, barriers and challenges in a small island nation to disease and partner notification for HIV and other sexually transmitted infections: a qualitative study	BMC Public Health	doi:10.1186/s12889-015-1794-2			Excluded by title and abstract
10	Adeagbo	2019	Exploring People's Candidacy for Mobile Health-Supported HIV Testing and Care Services in Rural KwaZulu-Natal, South Africa: Qualitative Study	J Med Internet Res	doi:10.2196/15681			Excluded by title and abstract
11	Adeagbo	2022	Process evaluation of peer-to-peer delivery of HIV self-testing and sexual health information to support HIV prevention among youth in rural KwaZulu-Natal, South Africa: qualitative analysis	BMJ Open	doi:10.1136/bmjopen-2021-048780			Excluded by title and abstract
12	Adebayo	2020	Facilitators of Self-Initiated HIV Testing Among Youths: A Qualitative Study	J Nurs Res	doi:10.1097/jnr.0000000000000390			Excluded by title and abstract
13	Adedimeji	2010	To tell or not to tell: Managing HIV/AIDS disclosure in a low-prevalence context	Sahara j	doi:10.1080/17290376.2010.9724951		Excluded	Retracted from publication
14	Adedimeji	2021	Challenges and opportunities associated with cervical cancer screening programs in a low income, high HIV prevalence context	BMC Womens Health	doi:10.1186/s12905-021-01211-w			Excluded by title and abstract
15	Adedimeji	2017	Improving outcomes in cancer diagnosis, prevention and control: barriers, facilitators and the need for health literacy in Ibadan Nigeria	Psychooncology	doi:10.1002/pon.4158			Excluded by title and abstract
16	Adegboyega	2022	Qualitative assessment of attitudes toward cervical cancer (CC) screening and HPV self-sampling among African American (AA) and Sub Saharan African Immigrant (SAI) women	Ethn Health	doi:10.1080/13557858.2021.1980771			Excluded by title and abstract
17	Adeniyi	2015	Disclosure, stigma of HIV positive child and access to early infant diagnosis in the rural communities of OR Tambo District, South Africa: a qualitative exploration of maternal perspective	BMC Pediatr	doi:10.1186/s12887-015-0414-8			Excluded by title and abstract
18	Adewumi	2022	Barriers and Facilitators to Cervical Cancer Screening in Western Kenya: a Qualitative Study	J Cancer Educ	doi:10.1007/s13187-020-01928-6			Excluded by title and abstract
19	Adjetey	2019	Differentiated service delivery: a qualitative study of people living with HIV and accessing care in a tertiary facility in Ghana	BMC Health Serv Res	doi:10.1186/s12913-019-3878-7			Excluded by title and abstract
20	Agunos	2016	Review of Nonfoodborne Zoonotic and Potentially Zoonotic Poultry Diseases	Avian Dis	doi:10.1637/11413-032416-Review.1			Excluded by title and abstract
21	Ahmad	2022	The Use of the Consolidated Framework for Implementation Research to Understand Facilitators and Barriers to Sexually Transmitted Infection Screening in Primary Care	Sex Transm Dis	doi:10.1097/olq.0000000000001656			Excluded by title and abstract
22	Ahmaro	2021	Young people's perceptions of accessing a community pharmacy for a chlamydia testing kit: a qualitative study based in North East England	BMJ Open	doi:10.1136/bmjopen-2021-052228	Included
23	Ahmaro	2022	Investigating community pharmacists' perceptions of delivering chlamydia screening to young people: a qualitative study using normalisation process theory to understand professional practice	Int J Pharm Pract	doi:10.1093/ijpp/riac057	Included
24	Ahmed	2016	How providers influence the implementation of provider-initiated HIV testing and counseling in Botswana: a qualitative study	Implement Sci	doi:10.1186/s13012-015-0361-7			Excluded by title and abstract
25	Ahmed	2019	Facilitators and Barriers Affecting Adherence Among People Living With HIV/AIDS: A Qualitative Perspective	J Patient Exp	doi:10.1177/2374373518770805			Excluded by title and abstract
26	Aho	2012	High acceptability of HIV voluntary counselling and testing among female sex workers: impact of individual and social factors	HIV Med	doi:10.1111/j.1468-1293.2011.00951.x			Excluded by title and abstract
27	Aholou	2017	Opportunities for HIV Prevention Communication During Sexual Encounters with Black Men Who Have Sex with Men	AIDS Patient Care STDS	doi:10.1089/apc.2016.0220			Excluded by title and abstract
28	Aibana	2020	Patients' perspectives of tuberculosis treatment challenges and barriers to treatment adherence in Ukraine: a qualitative study	BMJ Open	doi:10.1136/bmjopen-2019-032027			Excluded by title and abstract
29	Aicken	2016	Young people's perceptions of smartphone-enabled self-testing and online care for sexually transmitted infections: qualitative interview study	BMC Public Health	doi:10.1186/s12889-016-3648-y	Included
30	Aizobu	2023	Stakeholders' perception of a total market approach to HIV self-testing (HIVST) for the private sector in Nigeria	BMC Public Health	doi:10.1186/s12889-023-15352-0			Excluded by title and abstract
31	Aizobu	2023	Enablers and barriers to effective HIV self-testing in the private sector among sexually active youths in Nigeria: A qualitative study using journey map methodology	PLoS One	doi:10.1371/journal.pone.0285003			Excluded by title and abstract
32	Ajema	2018	Addressing the dual health epidemics of HIV and sexual abuse among children and adolescents in Kenya: uptake of HIV counseling and post-exposure prophylaxis	Adolesc Health Med Ther	doi:10.2147/ahmt.S149416			Excluded by title and abstract
33	Akatukwasa	2021	Dimensions of HIV-related stigma in rural communities in Kenya and Uganda at the start of a large HIV 'test and treat' trial	PLoS One	doi:10.1371/journal.pone.0249462			Excluded by title and abstract
34	Åkerman	2017	Healthcare-seeking behaviour in relation to sexual and reproductive health among Thai-born women in Sweden: a qualitative study	Cult Health Sex	doi:10.1080/13691058.2016.1214746	Included
35	Akers	2012	A qualitative study of rural black adolescents' perspectives on primary STD prevention strategies	Perspect Sex Reprod Health	doi:10.1363/4409212			Excluded by title and abstract
36	Al-Naggar	2010	Perceptions and opinions regarding human papilloma virus vaccination among young women in Malaysia	Asian Pac J Cancer Prev	doi:			Excluded by title and abstract
37	Alhassan	2022	'I fear my partner will abandon me': the intersection of late initiation of antenatal care in pregnancy and poor ART adherence among women living with HIV in South Africa and Uganda	BMC Pregnancy Childbirth	doi:10.1186/s12884-022-04896-5			Excluded by title and abstract
38	Allen-Leigh	2017	Barriers to HPV self-sampling and cytology among low-income indigenous women in rural areas of a middle-income setting: a qualitative study	BMC Cancer	doi:10.1186/s12885-017-3723-5			Excluded by title and abstract
39	Allison	2017	Exploring why a complex intervention piloted in general practices did not result in an increase in chlamydia screening and diagnosis: a qualitative evaluation using the fidelity of implementation model	BMC Fam Pract	doi:10.1186/s12875-017-0618-0	Included
40	Alonzo	2016	Reducing HIV risk among Hispanic/Latino men who have sex with men: Qualitative analysis of behavior change intentions by participants in a small-group intervention	J AIDS Clin Res	doi:10.4172/2155-6113.1000572			Excluded by title and abstract
41	Alvarez-Del Arco	2018	Role of HIV in the desire of procreation and motherhood in women living with HIV in Spain: a qualitative approach	BMC Womens Health	doi:10.1186/s12905-017-0483-y			Excluded by title and abstract
42	Alvim	2023	Addressing HIV/AIDS and syphilis in Venezuelan migrant women from the perspective of health managers in the North of Brazil	Revista Panamericana de Salud Publica/Pan American Journal of Public Health	doi:10.26633/RPSP.2023.83		Excluded	Article in portuguese
43	Ameyan	2015	Attracting female sex workers to HIV testing and counselling in Ethiopia: a qualitative study with sex workers in Addis Ababa	Afr J AIDS Res	doi:10.2989/16085906.2015.1040809			Excluded by title and abstract
44	Amin	2017	Physicians' Perceived Roles, as Well as Barriers, Toward Caring for Women Sex Assault Survivors	Womens Health Issues	doi:10.1016/j.whi.2016.10.002			Excluded by title and abstract
45	Amutah-Onukagha	2018	Project THANKS: Examining HIV/AIDS-Related Barriers and Facilitators to Care in African American Women: A Community Perspective	AIDS Patient Care STDS	doi:10.1089/apc.2017.0215			Excluded by title and abstract
46	Andrasik	2008	Barriers to cervical cancer screening among low-income HIV-positive African American women	J Health Care Poor Underserved	doi:10.1353/hpu.0.0037			Excluded by title and abstract
47	Ankrah	2021	Factors influencing the delivery and uptake of early infant diagnosis of HIV services in Greater Accra, Ghana: A qualitative study	PLoS One	doi:10.1371/journal.pone.0246876			Excluded by title and abstract
48	Ansbro	2015	Introduction of Syphilis Point-of-Care Tests, from Pilot Study to National Programme Implementation in Zambia: A Qualitative Study of Healthcare Workers' Perspectives on Testing, Training and Quality Assurance	PLoS One	doi:10.1371/journal.pone.0127728			Excluded by title and abstract
49	Apaydin	2018	Facilitators of and barriers to high-resolution anoscopy adherence among men who have sex with men: a qualitative study	Sex Health	doi:10.1071/sh18029			Excluded by title and abstract
50	Apers	2020	Identifying key elements to inform HIV-testing interventions for primary care in Belgium	Health Promot Int	doi:10.1093/heapro/daz037	Included
51	Armitage	2011	Exploring the delivery of antiretroviral therapy for symptomatic HIV in Swaziland: threats to the successful treatment and safety of outpatients attending regional and district clinics	BMJ Qual Saf	doi:10.1136/bmjqs.2009.034512			Excluded by title and abstract
52	Arnold	2014	'Triply cursed': racism, homophobia and HIV-related stigma are barriers to regular HIV testing, treatment adherence and disclosure among young Black gay men	Cult Health Sex	doi:10.1080/13691058.2014.905706			Excluded by title and abstract
53	Arnold	2017	Identifying social and economic barriers to regular care and treatment for Black men who have sex with men and women (BMSMW) and who are living with HIV: a qualitative study from the Bruthas cohort	BMC Health Serv Res	doi:10.1186/s12913-017-2011-z			Excluded by title and abstract
54	Aronson	2022	How Vaccine Ambivalence Can Lead People Who Inject Drugs to Decline COVID-19 Vaccination and Ways This Can Be Addressed: Qualitative Study	JMIR Form Res	doi:10.2196/35066			Excluded by title and abstract
55	Aronson	2022	Using the participatory education and research into lived experience (PEARLE) methodology to localize content and target specific populations	Frontiers in Digital Health	doi:10.3389/fdgth.2022.992519			Excluded by title and abstract
56	Aronson	2020	Toward a human-centered use of technology: a stakeholder analysis of harm reduction and CBO staff	Harm Reduct J	doi:10.1186/s12954-020-00422-y			Excluded by title and abstract
57	Arora	2020	Barriers and facilitators associated with steps of the HIV care cascade for migrants in OECD countries: a systematic mixed studies review protocol	BMJ Open	doi:10.1136/bmjopen-2020-040646			Excluded by title and abstract
58	Arora	2021	Barriers and Facilitators Affecting the HIV Care Cascade for Migrant People Living with HIV in Organization for Economic Co-Operation and Development Countries: A Systematic Mixed Studies Review	AIDS Patient Care STDS	doi:10.1089/apc.2021.0079			Excluded by title and abstract
59	Arrossi	2016	HPV testing: a mixed-method approach to understand why women prefer self-collection in a middle-income country	BMC Public Health	doi:10.1186/s12889-016-3474-2			Excluded by title and abstract
60	Asadi-Aliabadi	2018	Barriers to Health Service Utilization Among Iranian Female Sex Workers: A Qualitative Study	J Prev Med Public Health	doi:10.3961/jpmph.17.174			Excluded by title and abstract
61	Atherly	2013	Efforts by commercial health plans to increase Chlamydia trachomatis screening among their members	Sex Transm Dis	doi:10.1097/OLQ.0b013e31827657db			Excluded by title and abstract
62	Atukunda	2022	A qualitative exploration to understand barriers and facilitators to daily oral PrEP uptake and sustained adherence among HIV-negative women planning for or with pregnancy in rural Southwestern Uganda	J Int AIDS Soc	doi:10.1002/jia2.25894			Excluded by title and abstract
63	Audet	2016	Barriers to Male Involvement in Antenatal Care in Rural Mozambique	Qual Health Res	doi:10.1177/1049732315580302			Excluded by title and abstract
64	Audet	2022	If it weren't for my traditional healer, I would be dead": Engaging traditional healers to support people living with HIV in rural Mozambique"	PLoS One	doi:10.1371/journal.pone.0270565			Excluded by title and abstract
65	Audet	2023	Women want male partner engagement in antenatal care services: A qualitative study of pregnant women from rural South Africa	PLoS One	doi:10.1371/journal.pone.0283789			Excluded by title and abstract
66	Aung	2020	What Are the Barriers for Uptake of Antiretroviral Therapy in HIV-Infected Tuberculosis Patients? A Mixed-Methods Study from Ayeyawady Region, Myanmar	Trop Med Infect Dis	doi:10.3390/tropicalmed5010041			Excluded by title and abstract
67	Austin	2022	Barriers to engaging people who use drugs in harm reduction services during the COVID-19 pandemic: A mixed methods study of syringe services program perspectives	Int J Drug Policy	doi:10.1016/j.drugpo.2022.103825			Excluded by title and abstract
68	Auvinen	2013	Male involvement and prevention of mother-to-child transmission of HIV in Sub-Saharan Africa: an integrative review	Curr HIV Res	doi:10.2174/1570162x11311020009			Excluded by title and abstract
69	Auvinen	2014	Midwives' perspectives on male participation in PMTCT of HIV and how they can support it in Lusaka, Zambia	Midwifery	doi:10.1016/j.midw.2013.01.010			Excluded by title and abstract
70	Avuvika	2017	Barriers and Facilitators of Screening for Sexually Transmitted Infections in Adolescent Girls and Young Women in Mombasa, Kenya: A Qualitative Study	PLoS One	doi:10.1371/journal.pone.0169388			Excluded by title and abstract
71	Ayenew	2010	Predictors of HIV testing among patients with tuberculosis in North West Ethiopia: a case-control study	PLoS One	doi:10.1371/journal.pone.0009702			Excluded by title and abstract
72	Ayieko	2018	Hurdles on the path to 90-90-90 and beyond": Qualitative analysis of barriers to engagement in HIV care among individuals in rural East Africa in the context of test-and-treat"	PLoS One	doi:10.1371/journal.pone.0202990			Excluded by title and abstract
73	Ayton	2023	Health and medical professionals' antenatal HIV testing practices and perceived barriers to routine testing in Tasmania, Australia: a qualitative study	BMJ Open	doi:10.1136/bmjopen-2022-069819			Excluded by title and abstract
74	Azbel	2017	A qualitative assessment of an abstinence-oriented therapeutic community for prisoners with substance use disorders in Kyrgyzstan	Harm Reduct J	doi:10.1186/s12954-017-0168-8			Excluded by title and abstract
75	Babili	2023	SMS-based digital health intervention in Rwanda's home-based care program for remote management of COVID-19 cases and contacts: A qualitative study of sustainability and scalability	Frontiers in Digital Health	doi:10.3389/fdgth.2022.1071790			Excluded by title and abstract
76	Baidoobonso	2013	HIV risk perception and distribution of HIV risk among African, Caribbean and other Black people in a Canadian city: mixed methods results from the BLACCH study	BMC Public Health	doi:10.1186/1471-2458-13-184		Excluded	Risk factors for HIV infection
77	Bailey	2016	The Men's Safer Sex project: intervention development and feasibility randomised controlled trial of an interactive digital intervention to increase condom use in men	Health Technol Assess	doi:10.3310/hta20910			Excluded by title and abstract
78	Bairan	2014	Methamphetamine use among suburban women: implications for nurse practitioners	J Am Assoc Nurse Pract	doi:10.1002/2327-6924.12107			Excluded by title and abstract
79	Bajunirwe	2018	Towards 90-90-90 Target: Factors Influencing Availability, Access, and Utilization of HIV Services-A Qualitative Study in 19 Ugandan Districts	Biomed Res Int	doi:10.1155/2018/9619684			Excluded by title and abstract
80	Balfe	2009	What prompts young adults in Ireland to attend health services for STI testing?	BMC Public Health	doi:10.1186/1471-2458-9-311	Included
81	Bandason	2013	Burden of HIV among primary school children and feasibility of primary school-linked HIV testing in Harare, Zimbabwe: a mixed methods study	AIDS Care	doi:10.1080/09540121.2013.780120			Excluded by title and abstract
82	Banerjee	2023	Utilisation of adolescent reproductive and sexual health services in a rural area of West Bengal: A mixed-method study	Malaysian Family Physician	doi:10.51866/oa.224			Excluded by title and abstract
83	Barata	2008	Discussions about self-obtained samples for HPV testing as an alternative for cervical cancer prevention	J Psychosom Obstet Gynaecol	doi:10.1080/01674820802076038			Excluded by title and abstract
84	Bardach	2023	Coproduction of Low-Barrier Hepatitis C Virus and HIV Care for People Who Use Drugs in a Rural Community: Brief Qualitative Report	J Particip Med	doi:10.2196/47395			Excluded by title and abstract
85	Bardosh	2017	Operationalizing mHealth to improve patient care: a qualitative implementation science evaluation of the WelTel texting intervention in Canada and Kenya	Global Health	doi:10.1186/s12992-017-0311-z			Excluded by title and abstract
86	Barnabas	2010	'When I get better I will do the test': Facilitators and barriers to HIV testing in Northwest Region of Cameroon with implications for TB and HIV/AIDS control programmes	Sahara j	doi:10.1080/17290376.2010.9724974			Excluded by title and abstract
87	Barnes	2003	Georgia prenatal care providers' perceptions of barriers to sexually transmitted disease screening	South Med J	doi:10.1097/01.Smj.0000083859.84394.B7			Excluded by title and abstract
88	Barnett	2023	Considerations for PrEP Implementation at Federally Qualified Health Centers in Mississippi: Perspectives From Staff and Patients	AIDS Educ Prev	doi:10.1521/aeap.2023.35.4.309			Excluded by title and abstract
89	Bassett	2019	Contraception, HIV Services, and PrEP in South African Hair Salons: A Qualitative Study of Owner, Stylist, and Client Perspectives	J Community Health	doi:10.1007/s10900-019-00698-7			Excluded by title and abstract
90	Bates	2007	The RARE model of rapid HIV risk assessment	J Health Care Poor Underserved	doi:10.1353/hpu.2007.0075		Excluded	Study conducted in US
91	Batey	2012	Short communication routine HIV testing in the emergency department: assessment of patient perceptions	AIDS Res Hum Retroviruses	doi:10.1089/aid.2011.0074			Excluded by title and abstract
92	Bauman	2013	Barriers and facilitators of linkage to HIV primary care in New York City	J Acquir Immune Defic Syndr	doi:10.1097/QAI.0b013e3182a99c19			Excluded by title and abstract
93	Beattie	2012	Personal, interpersonal and structural challenges to accessing HIV testing, treatment and care services among female sex workers, men who have sex with men and transgenders in Karnataka state, South India	J Epidemiol Community Health	doi:10.1136/jech-2011-200475			Excluded by title and abstract
94	Becker	1997	Reproductive health care experiences of women with physical disabilities: a qualitative study	Arch Phys Med Rehabil	doi:10.1016/s0003-9993(97)90218-5			Excluded by title and abstract
95	Bedert	2021	Understanding Reasons for HIV Late Diagnosis: A Qualitative Study Among HIV-Positive Individuals in Amsterdam, The Netherlands	AIDS Behav	doi:10.1007/s10461-021-03239-3	Included
96	Beer	2012	Medication-related barriers to entering HIV care	AIDS Patient Care STDS	doi:10.1089/apc.2011.0407			Excluded by title and abstract
97	Beer	2009	Health-related beliefs and decisions about accessing HIV medical care among HIV-infected persons who are not receiving care	AIDS Patient Care STDS	doi:10.1089/apc.2009.0032			Excluded by title and abstract
98	Behrends	2021	Addressing Barriers to On-site HIV and HCV Testing Services in Methadone Maintenance Treatment Programs in the United States: Findings From a National Multisite Qualitative Study	J Public Health Manag Pract	doi:10.1097/phh.0000000000001262			Excluded by title and abstract
99	Beima-Sofie	2014	Using health provider insights to inform pediatric HIV disclosure: a qualitative study and practice framework from Kenya	AIDS Patient Care STDS	doi:10.1089/apc.2014.0040			Excluded by title and abstract
100	Belche	2015	[HIV infection. A chronic disease that redefines collaboration between general practitioners and specialists. A qualitative study on opportunities and obstacles to collaboration]	Sante Publique	doi:			Excluded by title and abstract
101	Bell	2020	Young Aboriginal people's engagement with STI testing in the Northern Territory, Australia	BMC Public Health	doi:10.1186/s12889-020-08565-0			Excluded by title and abstract
102	Bellinger	2015	I'm not ashamed to talk on it!": African-American women's decisions about cervical cancer prevention and control in South Carolina"	Womens Health Issues	doi:10.1016/j.whi.2014.10.006			Excluded by title and abstract
103	Bellman	2022	An observational survey assessing the extent of PrEP and PEP furnishing in San Francisco Bay Area pharmacies	J Am Pharm Assoc (2003)	doi:10.1016/j.japh.2021.08.001			Excluded by title and abstract
104	Bengtson	2020	Beyond mobile phones: exploring using technology to support sustained engagement in care for HIV-infected women on antiretroviral therapy	AIDS Care	doi:10.1080/09540121.2020.1737639			Excluded by title and abstract
105	Beougher	2015	Motivations to test for HIV among partners in concordant HIV-negative and HIV-discordant gay male couples	Arch Sex Behav	doi:10.1007/s10508-014-0403-2		Excluded	Study conducted in US
106	Bernstein	2018	Implementation of a human papillomavirus screen-and-treat model in Mwanza, Tanzania: training local healthcare workers for sustainable impact	Int Health	doi:10.1093/inthealth/ihy014			Excluded by title and abstract
107	Bever	2020	Cohort profile: the STOP HIV/AIDS Program Evaluation (SHAPE) study in British Columbia, Canada	BMJ Open	doi:10.1136/bmjopen-2019-033649			Excluded by title and abstract
108	Beyssac	2012	[Identification of barriers to routine HIV testing prescription by midwifes and doctors in Guadeloupe]	J Gynecol Obstet Biol Reprod (Paris)	doi:10.1016/j.jgyn.2012.08.004			Excluded by title and abstract
109	Bhoobun	2014	Facilitators and barriers related to voluntary counseling and testing for HIV among young adults in Bo, Sierra Leone	J Community Health	doi:10.1007/s10900-013-9788-4			Excluded by title and abstract
110	Biello	2018	Perspectives on HIV pre-exposure prophylaxis (PrEP) utilization and related intervention needs among people who inject drugs	Harm Reduct J	doi:10.1186/s12954-018-0263-5			Excluded by title and abstract
111	Bien	2015	HIV and syphilis testing preferences among men who have sex with men in South China: a qualitative analysis to inform sexual health services	PLoS One	doi:10.1371/journal.pone.0124161			Excluded by title and abstract
112	Bil	2016	Motives of Dutch men who have sex with men for daily and intermittent HIV pre-exposure prophylaxis usage and preferences for implementation: A qualitative study	Medicine (Baltimore)	doi:10.1097/md.0000000000004910			Excluded by title and abstract
113	Biradavolu	2016	Factors Influencing the Delivery of HIV-Related Services to Severely Mentally Ill Individuals: The Provider's Perspective	Psychosomatics	doi:10.1016/j.psym.2015.07.014			Excluded by title and abstract
114	Birhane	2021	Self-reported syndromes of sexually transmitted infections and its associated factors among reproductive (15-49 years) age women in Ethiopia	Heliyon	doi:10.1016/j.heliyon.2021.e07524			Excluded by title and abstract
115	Blondell	2021	'I think they might just go to the doctor': qualitatively examining the (un)acceptability of newer HIV testing approaches among Vietnamese-born migrants in greater-Brisbane, Queensland, Australia	Sex Health	doi:10.1071/sh20064	Included
116	Blondell	2015	Barriers and Facilitators to HIV Testing in Migrants in High-Income Countries: A Systematic Review	AIDS Behav	doi:10.1007/s10461-015-1095-x		Excluded	Systematic review
117	Blumenthal	1999	STEP sisters, sex, and STDs: a process evaluation of the recruitment of lay health advisors	Am J Health Promot	doi:10.4278/0890-1171-14.1.4			Excluded by title and abstract
118	Bobrow	2016	Barriers, facilitators and recommendations for the early infant diagnosis and treatment (EIDT) cascade: A qualitative study in Malawi	SAJCH South African Journal of Child Health	doi:10.7196/SAJCH.2016v10i2.982			Excluded by title and abstract
119	Bocquier	2023	Promoting HPV vaccination at school: a mixed methods study exploring knowledge, beliefs and attitudes of French school staff	BMC Public Health	doi:10.1186/s12889-023-15342-2			Excluded by title and abstract
120	Bogart	2020	A Pilot Test of Game Changers, a Social Network Intervention to Empower People with HIV to be Prevention Advocates in Uganda	AIDS and behavior	doi:10.1007/s10461-020-02806-4			Excluded by title and abstract
121	Bogart	2016	Barriers to Linkage to HIV Care in Ugandan Fisherfolk Communities: A Qualitative Analysis	AIDS Behav	doi:10.1007/s10461-016-1331-z			Excluded by title and abstract
122	Bogers	2021	Promoting HIV indicator condition-guided testing in hospital settings (PROTEST 2.0): study protocol for a multicentre interventional study	BMC Infect Dis	doi:10.1186/s12879-021-06183-8			Excluded by title and abstract
123	Bohn	2022	HPV self-collection: what are we waiting for? Exploration of attitudes from frontline healthcare providers	Int J Gynecol Cancer	doi:10.1136/ijgc-2022-003860			Excluded by title and abstract
124	Boisvert Moreau	2022	HIV self-testing implementation, distribution and use among female sex workers in Cotonou, Benin: a qualitative evaluation of acceptability and feasibility	BMC Public Health	doi:10.1186/s12889-022-12917-3			Excluded by title and abstract
125	Bokhour	2015	The role of evidence and context for implementing a multimodal intervention to increase HIV testing	Implement Sci	doi:10.1186/s13012-015-0214-4			Excluded by title and abstract
126	Bolsewicz	2015	Factors associated with antiretroviral treatment uptake and adherence: a review. Perspectives from Australia, Canada, and the United Kingdom	AIDS Care	doi:10.1080/09540121.2015.1114992			Excluded by title and abstract
127	Bond	2015	Knowing is not enough: a qualitative report on HIV testing among heterosexual African-American men	AIDS Care	doi:10.1080/09540121.2014.963009			Excluded by title and abstract
128	Boniphace	2022	The fear of social stigma experienced by men: a barrier to male involvement in antenatal care in Misungwi District, rural Tanzania	BMC Pregnancy Childbirth	doi:10.1186/s12884-022-04383-x			Excluded by title and abstract
129	Bonnevie	2020	Alcohol use in fishing communities and men's willingness to participate in an alcohol, violence and HIV risk reduction intervention: qualitative findings from Rakai, Uganda	Cult Health Sex	doi:10.1080/13691058.2019.1587002			Excluded by title and abstract
130	Borchmann	2023	Patient-reported outcomes in clinical HIV care: protocol for a single-centre, multistage, mixed-methods study in Denmark	BMJ Open	doi:10.1136/bmjopen-2023-077303			Excluded by title and abstract
131	Bova	2010	Hepatitis C treatment experiences and decision making among patients living with HIV infection	J Assoc Nurses AIDS Care	doi:10.1016/j.jana.2009.07.009			Excluded by title and abstract
132	Bowring	2015	Factors Influencing Access to Sexual Health Care Among Behaviorally Bisexual Men in Vientiane, Laos: A Qualitative Exploration	Asia Pac J Public Health	doi:10.1177/1010539515612909			Excluded by title and abstract
133	Boyd	2018	Barriers and facilitators to HPV vaccination among rural Alabama adolescents and their caregivers	Vaccine	doi:10.1016/j.vaccine.2018.04.085			Excluded by title and abstract
134	Boydell	2017	Patterns of HIV testing practices among young gay and bisexual men living in Scotland: a qualitative study	BMC Public Health	doi:10.1186/s12889-017-4653-5	Included
135	Braga	2021	Sexual, reproductive health and health status of female sex workers in 12 Brazilian cities, 2016	Revista Brasileira de Epidemiologia	doi:10.1590/1980-549720210057			Excluded by title and abstract
136	Brandt	2019	Genital self-sampling for HPV-based cervical cancer screening: a qualitative study of preferences and barriers in rural Ethiopia	BMC Public Health	doi:10.1186/s12889-019-7354-4			Excluded by title and abstract
137	Brawner	2018	HIV/STI Prevention Among Heterosexually Active Black Adolescents With Mental Illnesses: Focus Group Findings for Intervention Development	J Assoc Nurses AIDS Care	doi:10.1016/j.jana.2017.09.008		Excluded	Study conducted in US
138	Brendstrup	1990	Homosexual and bisexual men's coping with the AIDS epidemic: qualitative interviews with 10 non-HIV-tested homosexual and bisexual men	Soc Sci Med	doi:10.1016/0277-9536(88)90256-0	Included
139	Brennan	2013	Barriers and facilitators of universal HIV screening among internal medicine residents	Wmj	doi:			Excluded by title and abstract
140	Broaddus	2013	Text messaging for sexual communication and safety among African American young adults	Qual Health Res	doi:10.1177/1049732313505712			Excluded by title and abstract
141	Broaddus	2017	Fostering a Feeling of Worth" Among Vulnerable HIV Populations: The Role of Linkage to Care Specialists"	AIDS Patient Care STDS	doi:10.1089/apc.2017.0048			Excluded by title and abstract
142	Broderick	2023	Stigma of infidelity associated with condom use explains low rates of condom uptake: qualitative data from Uganda and Tanzania	Reprod Health	doi:10.1186/s12978-023-01563-6			Excluded by title and abstract
143	Broderick	2021	Shortening the Road" to Improve Engagement with HIV Testing Resources: A Qualitative Study Among Stakeholders in Rural Uganda"	AIDS Patient Care STDS	doi:10.1089/apc.2020.0235			Excluded by title and abstract
144	Brookfield	2020	Barriers to Accessing Sexual Health Services for Transgender and Male Sex Workers: A Systematic Qualitative Meta-summary	AIDS Behav	doi:10.1007/s10461-019-02453-4		Excluded	Systematic review
145	Brown	2023	Evaluating Clinician Expectations of mHealth Solutions to Increase Rapid-Screening for HIV and Hepatitis in Migrant Populations in France: Qualitative Study	JMIR Hum Factors	doi:10.2196/41861		Excluded	Screening assessment study
146	Brown	2019	Factors predictive of successful retention in care among HIV-infected men in a universal test-and-treat setting in Uganda and Kenya: A mixed methods analysis	PLoS One	doi:10.1371/journal.pone.0210126			Excluded by title and abstract
147	Bucharski	2006	You need to know where we're coming from": Canadian Aboriginal women's perspectives on culturally appropriate HIV counseling and testing"	Health Care Women Int	doi:10.1080/07399330600817808			Excluded by title and abstract
148	Buchberg	2015	A mixed-methods approach to understanding barriers to postpartum retention in care among low-income, HIV-infected women	AIDS Patient Care STDS	doi:10.1089/apc.2014.0227			Excluded by title and abstract
149	Budhwani	2022	Adapting a Motivational Interviewing Intervention to Improve HIV Prevention Among Young, Black, Sexual Minority Men in Alabama: Protocol for the Development of the Kings Digital Health Intervention	JMIR Res Protoc	doi:10.2196/36655			Excluded by title and abstract
150	Bui	2017	Barriers to access and uptake of antiretroviral therapy among HIV-positive men who have sex with men in Hanoi, Vietnam: from HIV testing to treatment	Cult Health Sex	doi:10.1080/13691058.2016.1269203			Excluded by title and abstract
151	Bukenya	2017	Where are we now? A multicountry qualitative study to explore access to pre-antiretroviral care services: a precursor to antiretroviral therapy initiation	Sex Transm Infect	doi:10.1136/sextrans-2016-052970			Excluded by title and abstract
152	Bukirwa	2015	Motivations and barriers to cervical cancer screening among HIV infected women in HIV care: a qualitative study	BMC Womens Health	doi:10.1186/s12905-015-0243-9			Excluded by title and abstract
153	Buleza Lamucene	2022	Perceptions of barriers and facilitators to implement programs for prevention of mother-to-child transmission of HIV-Mozambique	Rev Esc Enferm USP	doi:10.1590/1980-220x-reeusp-2021-0353			Excluded by title and abstract
154	Bulterys	2023	Pregnant women and male partner perspectives of secondary distribution of HIV self-testing kits in Uganda: A qualitative study	PLoS One	doi:10.1371/journal.pone.0279781			Excluded by title and abstract
155	Burchell	2019	Community-Directed Bacterial Sexually Transmitted Infection Testing Interventions Among Men Who Have Sex With Men: Protocol for an E-Delphi Study in Toronto, Canada	JMIR Res Protoc	doi:10.2196/13801		Excluded	Protocol
156	Buregyeya	2017	Facilitators and barriers to uptake and adherence to lifelong antiretroviral therapy among HIV infected pregnant women in Uganda: a qualitative study	BMC Pregnancy Childbirth	doi:10.1186/s12884-017-1276-x			Excluded by title and abstract
157	Busza	2014	I don't want financial support but verbal support." How do caregivers manage children's access to and retention in HIV care in urban Zimbabwe?"	J Int AIDS Soc	doi:10.7448/ias.17.1.18839 18839			Excluded by title and abstract
158	Butame	2021	Barriers and Facilitators to the Collection and Aggregation of Electronic Health Record HIV Data: An Analysis of Study Recruitment Venues Within the Adolescent Medicine Trials Network for HIV/AIDS Interventions (ATN)	Eval Health Prof	doi:10.1177/0163278721998413			Excluded by title and abstract
159	Bwambale	2008	Voluntary HIV counselling and testing among men in rural western Uganda: implications for HIV prevention	BMC Public Health	doi:10.1186/1471-2458-8-263			Excluded by title and abstract
160	Perez-Brumer	2018	Marginalization and social change processes among lesbian, gay, bisexual and transgender persons in Swaziland: implications for HIV prevention	AIDS Care	doi:10.1080/09540121.2018.1468011			Excluded by title and abstract
161	Caldwell	2023	An mHealth Platform for People With HIV Receiving Care in Washington, District of Columbia: Qualitative Analysis of Stakeholder Feedback	JMIR Form Res	doi:10.2196/48739			Excluded by title and abstract
162	Calin	2007	Disclosure of HIV among black African men and women attending a London HIV clinic	AIDS Care	doi:10.1080/09540120600971224		Excluded	Disclosure and social support of HIV+ persons
163	Camara	2021	Self-collection for HPV-based cervical screening: a qualitative evidence meta-synthesis	BMC Public Health	doi:10.1186/s12889-021-11554-6			Excluded by title and abstract
164	Caminada	2023	Knowledge, attitudes and practices regarding HIV/AIDS and STIs among youths and key populations in informal settlements of Nairobi, Kenya	Ann Ist Super Sanita	doi:10.4415/ann_23_01_12			Excluded by title and abstract
165	Camlin	2016	Men missing" from population-based HIV testing: insights from qualitative research"	AIDS Care	doi:10.1080/09540121.2016.1164806			Excluded by title and abstract
166	Cantos	2023	Development of a Mobile App to Increase the Uptake of HIV Pre-exposure Prophylaxis Among Latino Sexual Minority Men: Qualitative Needs Assessment	JMIR Form Res	doi:10.2196/43844			Excluded by title and abstract
167	Cappiello	2021	Did I learn enough to practice? Reflections of new nurse practitioner graduates in providing sexual and reproductive health care	J Am Assoc Nurse Pract	doi:10.1097/jxx.0000000000000552			Excluded by title and abstract
168	Cardenas	2022	Evaluating the cascade of care for anal cancer screening within a Ryan White HIV/AIDS Program clinic	Int J STD AIDS	doi:10.1177/09564624221114192			Excluded by title and abstract
169	Carey	2018	Barriers and Facilitators for Clinical Care Engagement Among HIV-Positive African American and Latino Men Who Have Sex with Men	AIDS Patient Care STDS	doi:10.1089/apc.2018.0018			Excluded by title and abstract
170	Carey	2019	Barriers and Facilitators for Antiretroviral Treatment Adherence Among HIV-Positive African American and Latino Men Who Have Sex With Men	AIDS Educ Prev	doi:10.1521/aeap.2019.31.4.306			Excluded by title and abstract
171	Carr	2011	An evidence synthesis of qualitative and quantitative research on component intervention techniques, effectiveness, cost-effectiveness, equity and acceptability of different versions of health-related lifestyle advisor role in improving health	Health Technol Assess	doi:10.3310/hta15090			Excluded by title and abstract
172	Carrasco	2017	The multidimensional nature of HIV stigma: evidence from Mozambique	Afr J AIDS Res	doi:10.2989/16085906.2016.1264983			Excluded by title and abstract
173	Carter	2014	Provider barriers prevent recommended sexually transmitted disease screening of HIV-infected men who have sex with men	Sex Transm Dis	doi:10.1097/olq.0000000000000067			Excluded by title and abstract
174	Carter	2016	Sexually Transmitted Disease Program Evolution in Response to Changes in the Public Health Environment: A Massachusetts Example	Sex Transm Dis	doi:10.1097/olq.0000000000000509			Excluded by title and abstract
175	Cassell	2015	The relative clinical effectiveness and cost-effectiveness of three contrasting approaches to partner notification for curable sexually transmitted infections: a cluster randomised trial in primary care	Health Technol Assess	doi:10.3310/hta19050			Excluded by title and abstract
176	Cassidy	2018	Sexual health service use among university undergraduate students in Nova Scotia	Canadian Journal of Human Sexuality	doi:10.3138/cjhs.2017-0030		Excluded	Predictors of sexual health service use
177	Castle	2003	Doubting the existence of AIDS: a barrier to voluntary HIV testing and counselling in urban Mali	Health Policy Plan	doi:10.1093/heapol/czg019			Excluded by title and abstract
178	Cataldo	2017	Exploring the Experiences of Women and Health Care Workers in the Context of PMTCT Option B Plus in Malawi	J Acquir Immune Defic Syndr	doi:10.1097/qai.0000000000001273			Excluded by title and abstract
179	Caturegli	2020	Choice architecture-based prescribing tool for tb preventive therapy: A pilot study in South Africa	Public Health Action	doi:10.5588/pha.20.0020			Excluded by title and abstract
180	Cernasev	2023	A Qualitative Systematic Literature Review of the Role of U.S. Pharmacists in Prescribing Pre-Exposure Prophylaxis (PrEP)	Pharmacy (Basel)	doi:10.3390/pharmacy11010009			Excluded by title and abstract
181	Chai	2022	Development of a digital pill and respondent behavioral intervention (PrEPSteps) for HIV pre-exposure prophylaxis adherence among stimulant using men who have sex with men	Transl Behav Med	doi:10.1093/tbm/ibab117			Excluded by title and abstract
182	Chambers	2016	Proceedings of the 8th Annual Conference on the Science of Dissemination and Implementation : Washington, DC, USA. 14-15 December 2015	Implement Sci	doi:10.1186/s13012-016-0452-0			Excluded by title and abstract
183	Chan	2022	Usability and Utility of Human Immunodeficiency Virus Pre-exposure Prophylaxis Clinical Decision Support to Increase Knowledge and Pre-exposure Prophylaxis Initiations among Pediatric Providers	Appl Clin Inform	doi:10.1055/a-1975-4277			Excluded by title and abstract
184	Chan	2021	A qualitative assessment of structural barriers to prenatal care and congenital syphilis prevention in Kern County, California	PLoS One	doi:10.1371/journal.pone.0249419			Excluded by title and abstract
185	Chapman	2020	Complexities of HIV Disclosure in Patients Newly Entering HIV Care: A Qualitative Analysis	J Assoc Nurses AIDS Care	doi:10.1097/jnc.0000000000000127			Excluded by title and abstract
186	Charalambous	2019	Healthcare professionals’ perceptions on the use of opioid analgesics for the treatment of cancer-related pain in Cyprus: A mixed-method study	SAGE Open Medicine	doi:10.1177/2050312119841823			Excluded by title and abstract
187	Chau	2018	Linkage between HIV diagnosis and care: Understanding the role of gender in a Northern Province in Vietnam	Health Care Women Int	doi:10.1080/07399332.2017.1390752			Excluded by title and abstract
188	Chen	2011	A provider participatory implementation model for HIV testing in an ED	Am J Emerg Med	doi:10.1016/j.ajem.2009.11.016			Excluded by title and abstract
189	Chenneville	2021	The Impact of the SEERs Project on HIV Testing in Kenya	J Prim Prev	doi:10.1007/s10935-020-00603-2			Excluded by title and abstract
190	Chenneville	2019	The HIV SEERs Project: A Qualitative Analysis of Program Facilitators' Experience	J Int Assoc Provid AIDS Care	doi:10.1177/2325958218822308			Excluded by title and abstract
191	Chenneville	2017	Medication Adherence in 13- to 24-Year-Old Youth Living With HIV	J Assoc Nurses AIDS Care	doi:10.1016/j.jana.2016.11.002			Excluded by title and abstract
192	Cherenack	2016	The Feasibility and Acceptability of Using Technology-Based Daily Diaries with HIV-Infected Young Men Who have Sex with Men: a Comparison of Internet and Voice Modalities	AIDS and behavior	doi:10.1007/s10461-016-1302-4			Excluded by title and abstract
193	Chikovor	2015	'For a mere cough, men must just chew Conjex, gain strength, and continue working': the provider construction and tuberculosis care-seeking implications in Blantyre, Malawi	Glob Health Action	doi:10.3402/gha.v8.26292			Excluded by title and abstract
194	Chimatiro	2018	Understanding barriers preventing pregnant women from starting antenatal clinic in the first trimester of pregnancy in Ntcheu District-Malawi	Reprod Health	doi:10.1186/s12978-018-0605-5			Excluded by title and abstract
195	Choi	2022	Compliance to HIV testing and counseling guidelines at antenatal care clinics in the Kassena-Nankana districts of northern Ghana: A qualitative study	PLoS One	doi:10.1371/journal.pone.0274871			Excluded by title and abstract
196	Chomat	2009	Knowledge, beliefs, and health care practices relating to treatment of HIV in Vellore, India	AIDS Patient Care STDS	doi:10.1089/apc.2008.0222			Excluded by title and abstract
197	Chorba	2004	Sexually transmitted diseases and managed care: an inquiry and review of issues affecting service delivery	Am J Med Qual	doi:10.1177/106286060401900403		Excluded	Systematic review
198	Christian	2020	Applying a social-ecological lens to opinions about HIV self-testing among Kenyan truckers who declined to test: a qualitative study	African journal of AIDS research : AJAR	doi:10.2989/16085906.2020.1764070			Excluded by title and abstract
199	Christianson	2010	'It should be an ordinary thing'--a qualitative study about young people's experiences of taking the HIV-test and receiving the test result	Scand J Caring Sci	doi:10.1111/j.1471-6712.2009.00762.x	Included
200	Christopoulos	2021	A Qualitative Study of the Experience of Immediate Antiretroviral Therapy among Urban Persons with Newly Diagnosed Human Immunodeficiency Virus	Open Forum Infectious Diseases	doi:10.1093/ofid/ofab469			Excluded by title and abstract
201	Christopoulos	2011	A comparative evaluation of the process of developing and implementing an emergency department HIV testing program	Implement Sci	doi:10.1186/1748-5908-6-30			Excluded by title and abstract
202	Christopoulos	2015	Retained in HIV Care But Not on Antiretroviral Treatment: A Qualitative Patient-Provider Dyadic Study	PLoS Med	doi:10.1371/journal.pmed.1001863			Excluded by title and abstract
203	Christopoulos	2012	Understanding patient acceptance and refusal of HIV testing in the emergency department	BMC Public Health	doi:10.1186/1471-2458-12-3			Excluded by title and abstract
204	Chu	2015	Exploring the social meaning of curing HIV: a qualitative study of people who inject drugs in Guangzhou, China	AIDS Res Hum Retroviruses	doi:10.1089/aid.2014.0200			Excluded by title and abstract
205	Cinard	2022	Screening for neglected tropical diseases and other infections in refugee and asylum-seeker populations in the United Kingdom	Therapeutic Advances in Infectious Disease	doi:10.1177/20499361221116680			Excluded by title and abstract
206	Claborn	2018	Adherence intervention for HIV-infected persons who use drugs: adaptation, open trial, and pilot randomized hybrid type 1 trial protocol	Addiction science & clinical practice	doi:10.1186/s13722-018-0113-5			Excluded by title and abstract
207	Claborn	2017	Mobile technology intervention to improve care coordination between HIV and substance use treatment providers: development, training, and evaluation protocol	Addict Sci Clin Pract	doi:10.1186/s13722-017-0073-1			Excluded by title and abstract
208	Clark	2016	Anticipated Notification of Sexual Partners following STD Diagnosis among Men Who Have Sex with Men and Transgender Women in Lima, Peru: A Mixed Methods Analysis	PLoS One	doi:10.1371/journal.pone.0163905			Excluded by title and abstract
209	Clark	2017	A qualitative analysis of multi-level barriers to HIV testing among women in Lebanon	Cult Health Sex	doi:10.1080/13691058.2017.1282045			Excluded by title and abstract
210	Clouse	2018	I just wish that everything is in one place": facilitators and barriers to continuity of care among HIV-positive, postpartum women with a non-communicable disease in South Africa"	AIDS Care	doi:10.1080/09540121.2018.1470308			Excluded by title and abstract
211	Cocohoba	2013	A qualitative study examining HIV antiretroviral adherence counseling and support in community pharmacies	J Manag Care Pharm	doi:10.18553/jmcp.2013.19.6.454			Excluded by title and abstract
212	Coetzee	2012	Reactions, beliefs and concerns associated with providing hair specimens for medical research among a South African sample: A qualitative approach	Future Virology	doi:10.2217/fvl.12.100			Excluded by title and abstract
213	Collier	2017	Raising Awareness of Pre-Exposure Prophylaxis (PrEP) among Women in New York City: Community and Provider Perspectives	J Health Commun	doi:10.1080/10810730.2016.1261969			Excluded by title and abstract
214	Collier	2022	Telling the story of intersectional stigma in HIV-associated Kaposi's sarcoma in western Kenya: a convergent mixed-methods approach	J Int AIDS Soc	doi:10.1002/jia2.25918			Excluded by title and abstract
215	Collyer	2018	General practitioners' perspectives on promoting sexual health to young men	Aust J Gen Pract	doi:10.31128/ajgp-01-18-4446		Excluded	Promoting sexual health, not ITS screening
216	Colombini	2016	The risks of partner violence following HIV status disclosure, and health service responses: narratives of women attending reproductive health services in Kenya	J Int AIDS Soc	doi:10.7448/ias.19.1.20766 20766			Excluded by title and abstract
217	Comoé	2012	Willingness to use a rapid diagnostic test for malaria in a rural area of central Côte d'Ivoire	BMC Public Health	doi:10.1186/1471-2458-12-1089			Excluded by title and abstract
218	Conserve	2019	Developing national strategies for reaching men with HIV testing services in Tanzania: results from the male catch-up plan	BMC Health Serv Res	doi:10.1186/s12913-019-4120-3			Excluded by title and abstract
219	Conserve	2017	Systematic review of mobile health behavioural interventions to improve uptake of HIV testing for vulnerable and key populations	J Telemed Telecare	doi:10.1177/1357633x16639186		Excluded	Systematic review
220	Conserve	2022	Development, Implementation, and Scale Up of the National Furaha Yangu Campaign to Promote HIV Test and Treat Services Uptake Among Men in Tanzania	Am J Mens Health	doi:10.1177/15579883221087838			Excluded by title and abstract
221	Conway	2021	Serving the Co-Morbid Mental Health and Substance Use Needs of People with HIV	Community Ment Health J	doi:10.1007/s10597-020-00756-8			Excluded by title and abstract
222	Cook	2005	Systematic review: noninvasive testing for Chlamydia trachomatis and Neisseria gonorrhoeae	Ann Intern Med	doi:10.7326/0003-4819-142-11-200506070-00010			Excluded by title and abstract
223	Corker	2022	Acceptability and facilitators of and barriers to point-of-care HIV testing in a homeless-focused service in Gloucestershire: a qualitative evaluation	HIV Med	doi:10.1111/hiv.13187		Excluded	Acceptability of a diagnostic test method, not the barriers and facilitators to screening
224	Corneli	2016	Contraceptive service delivery in Kenya: A qualitative study to identify barriers and preferences among female sex workers and health care providers	Contraception	doi:10.1016/j.contraception.2016.03.004			Excluded by title and abstract
225	Coukan	2023	Barriers and facilitators to HIV Pre-Exposure Prophylaxis (PrEP) in Specialist Sexual Health Services in the United Kingdom: A systematic review using the PrEP Care Continuum	HIV Med	doi:10.1111/hiv.13492			Excluded by title and abstract
226	Cox	2021	Use of HIV pre-exposure prophylaxis among urban Canadian gay, bisexual and other men who have sex with men: a cross-sectional analysis of the Engage cohort study	CMAJ Open	doi:10.9778/cmajo.20200198			Excluded by title and abstract
227	Craft-Blacksheare	2014	Urban African American women's explanations of recurrent chlamydia infections	J Obstet Gynecol Neonatal Nurs	doi:10.1111/1552-6909.12484			Excluded by title and abstract
228	Crawford	2022	Integrating and Disseminating Pre-Exposure Prophylaxis (PrEP) Screening and Dispensing for Black Men Who Have Sex With Men in Atlanta, Georgia: Protocol for Community Pharmacies	JMIR Res Protoc	doi:10.2196/35590			Excluded by title and abstract
229	Crawford	2016	'Between Combat boots and Birkenstocks'-Lessons from HIV/AIDS, SARS, H1N1 and Ebola	Public Health	doi:10.1016/j.puhe.2016.09.018			Excluded by title and abstract
230	Creagh	2022	The experience of under-screened and never-screened participants using clinician-supported self-collection cervical screening within the Australian National Cervical Screening Program	Womens Health (Lond)	doi:10.1177/17455065221075905			Excluded by title and abstract
231	Creed	2021	A qualitative study of parental views of HPV vaccination in Ireland	Eur J Gen Pract	doi:10.1080/13814788.2020.1851677			Excluded by title and abstract
232	Creel	2011	Factors related to HIV-testing behavior and interest in testing in Namibia	AIDS Care	doi:10.1080/09540121.2010.540227			Excluded by title and abstract
233	D'Anna	2020	Exploring Awareness of HCV Among Sexual-Minority Black Generation Millennials and Gen Z: a Qualitative Study	J Racial Ethn Health Disparities	doi:10.1007/s40615-019-00684-8			Excluded by title and abstract
234	d'Elbée	2018	Preferences for linkage to HIV care services following a reactive self-test: discrete choice experiments in Malawi and Zambia	Aids	doi:10.1097/qad.0000000000001918			Excluded by title and abstract
235	da Silva	2015	Patient loss to follow-up before antiretroviral therapy initiation in rural Mozambique	AIDS Behav	doi:10.1007/s10461-014-0874-0			Excluded by title and abstract
236	Dale	2023	Five point initiative: a community-informed bundled implementation strategy to address HIV in Black communities	BMC Public Health	doi:10.1186/s12889-023-16525-7			Excluded by title and abstract
237	Dangerfield	2017	HIV Testing and Health Care Utilization Behaviors Among Men in the United States: A Latent Class Analysis	J Assoc Nurses AIDS Care	doi:10.1016/j.jana.2017.02.001			Excluded by title and abstract
238	Dareng	2018	Age, HIV status, and research context determined attrition in a longitudinal cohort in Nigeria	J Clin Epidemiol	doi:10.1016/j.jclinepi.2018.04.012			Excluded by title and abstract
239	Dasman	2019	Sexual risk behaviour of men who have sex with men (Msm) in an urban society of west sumatera province of indonesia	Indian Journal of Public Health Research and Development	doi:10.5958/0976-5506.2019.02606.8			Excluded by title and abstract
240	Datta	2014	Case-finding for hepatitis C in primary care: a mixed-methods service evaluation	Br J Gen Pract	doi:10.3399/bjgp14X677112			Excluded by title and abstract
241	Dauria	2023	Implementation strategies to screen, refer and link women involved in the carceral system to PrEP for HIV prevention	Int J Prison Health	doi:10.1108/ijph-06-2022-0037			Excluded by title and abstract
242	Davis	2017	Oh, I'm Not Alone": Experiences of HIV-Positive Men Who Have Sex With Men in a Health Navigation Program to Promote Timely Linkage to Care in Guatemala City"	AIDS Educ Prev	doi:10.1521/aeap.2017.29.6.554			Excluded by title and abstract
243	Davis	2018	Expectant fathers' participation in antenatal care services in Papua New Guinea: a qualitative inquiry	BMC Pregnancy Childbirth	doi:10.1186/s12884-018-1759-4			Excluded by title and abstract
244	Davis	2023	Digital health and human rights of young adults in Ghana, Kenya and Vietnam: A qualitative participatory action research study	BMJ Global Health	doi:10.1136/bmjgh-2022-011254			Excluded by title and abstract
245	Davis	2016	Primary Care Providers' HIV Prevention Practices Among Older Adults	J Appl Gerontol	doi:10.1177/0733464815574093			Excluded by title and abstract
246	Davyduke	2015	Opportunities for strengthening provider-initiated testing and counselling for HIV in Namibia	AIDS Care	doi:10.1080/09540121.2015.1020281			Excluded by title and abstract
247	Day	2011	Development of a nurse-led primary healthcare service for injecting drug users in inner-city Sydney	Aust J Prim Health	doi:10.1071/py10064	Included
248	Ddumba-Nyanzi	2016	Barriers to communication between HIV care providers (HCPs) and women living with HIV about child bearing: A qualitative study	Patient Educ Couns	doi:10.1016/j.pec.2015.11.023			Excluded by title and abstract
249	De Beaudrap	2016	HandiVIH--A population-based survey to understand the vulnerability of people with disabilities to HIV and other sexual and reproductive health problems in Cameroon: protocol and methodological considerations	BMJ Open	doi:10.1136/bmjopen-2015-008934			Excluded by title and abstract
250	de Fouw	2023	Involving men in cervical cancer prevention; a qualitative enquiry into male perspectives on screening and HPV vaccination in Mid-Western Uganda	PLoS One	doi:10.1371/journal.pone.0280052			Excluded by title and abstract
251	De Jesus	2015	Attitudes, perceptions and behaviours towards HIV testing among African-American and East African immigrant women in Washington, DC: implications for targeted HIV testing promotion and communication strategies	Sex Transm Infect	doi:10.1136/sextrans-2014-051876			Excluded by title and abstract
252	De Jesus	2015	Getting tested is almost like going to the Salem witch trials": discordant discourses between Western public health messages and sociocultural expectations surrounding HIV testing among East African immigrant women"	AIDS Care	doi:10.1080/09540121.2014.1002827			Excluded by title and abstract
253	de Munnik	2017	From intention to STI prevention: An online questionnaire on barriers and facilitators for discussing sexual risk behaviour among HIV nurses	J Adv Nurs	doi:10.1111/jan.13372		Excluded	Sexual risk behaviour not ITS screening
254	De Schacht	2014	High rates of HIV seroconversion in pregnant women and low reported levels of HIV testing among male partners in Southern Mozambique: results from a mixed methods study	PLoS One	doi:10.1371/journal.pone.0115014			Excluded by title and abstract
255	De Schacht	2014	Access to HIV prevention and care for HIV-exposed and HIV-infected children: a qualitative study in rural and urban Mozambique	BMC Public Health	doi:10.1186/1471-2458-14-1240			Excluded by title and abstract
256	De Schacht	2019	Barriers to access and adherence to tuberculosis services, as perceived by patients: A qualitative study in Mozambique	PLoS One	doi:10.1371/journal.pone.0219470			Excluded by title and abstract
257	de Vos	2022	Reasons for missed opportunities to screen and test for TB in healthcare facilities	Public Health Action	doi:10.5588/pha.22.0042			Excluded by title and abstract
258	de Vries	2011	Othering" the health worker: self-stigmatization of HIV/AIDS care among health workers in Swaziland"	J Int AIDS Soc	doi:10.1186/1758-2652-14-60			Excluded by title and abstract
259	Deane	2022	HIV testing attitudes and practices amongst 'wealthy men': qualitative evidence from Tanzania	Cult Health Sex	doi:10.1080/13691058.2021.1941261			Excluded by title and abstract
260	Dela Cruz	2017	Human Papillomavirus (HPV) Vaccination Motivators, Barriers, and Brochure Preferences Among Parents in Multicultural Hawai'i: a Qualitative Study	J Cancer Educ	doi:10.1007/s13187-016-1009-2			Excluded by title and abstract
261	Delvaux	2023	Challenges and outcomes of implementing a national syphilis follow-up system for the elimination of congenital syphilis in Cambodia: a mixed-methods study	BMJ Open	doi:10.1136/bmjopen-2022-063261			Excluded by title and abstract
262	DeMatteo	2002	The 'family' context of HIV: a need for comprehensive health and social policies	AIDS Care	doi:10.1080/09540120120076940			Excluded by title and abstract
263	Denison	2017	Barriers to sexually transmitted infection testing in New Zealand: a qualitative study	Aust N Z J Public Health	doi:10.1111/1753-6405.12680	Included
264	Deren	1996	HIV-related concerns and behaviors among Hispanic women	AIDS Educ Prev	doi:			Excluded by title and abstract
265	Deren	1997	Dominican, Mexican, and Puerto Rican prostitutes: drug use and sexual behaviors	Hisp J Behav Sci	doi:10.1177/07399863970192007			Excluded by title and abstract
266	Deribe	2009	Gender difference in HIV status disclosure among HIV positive service users	East Afr J Public Health	doi:			Excluded by title and abstract
267	Deribe	2010	Gender differences regarding barriers and motivators of HIV status disclosure among HIV-positive service users	Sahara j	doi:10.1080/17290376.2010.9724953			Excluded by title and abstract
268	Dinglasan	2022	'Bringing testing closer to you': barriers and facilitators in implementing HIV self-testing among Filipino men-having-sex-with-men and transgender women in National Capital Region (NCR), Philippines - a qualitative study	BMJ Open	doi:10.1136/bmjopen-2021-056697			Excluded by title and abstract
269	Dirisu	2020	I think this is the only challenge… the stigma" Stakeholder perceptions about barriers to Antenatal care (ANC) and Prevention of mother-to-child transmission (PMTCT) uptake in Kano state, Nigeria"	PLoS One	doi:10.1371/journal.pone.0232028			Excluded by title and abstract
270	Djiadeu	2021	HIV prevention and treatment interventions for black men who have sex with men in Canada: a protocol for a scoping systematic review	BMJ Open	doi:10.1136/bmjopen-2020-043055			Excluded by title and abstract
271	Dodd	2017	Discussing HPV with oropharyngeal cancer patients: A cross-sectional survey of attitudes in health professionals	Oral Oncol	doi:10.1016/j.oraloncology.2017.03.014			Excluded by title and abstract
272	Doll	2018	Linking HIV-Negative Youth to Prevention Services in 12 U.S. Cities: Barriers and Facilitators to Implementing the HIV Prevention Continuum	J Adolesc Health	doi:10.1016/j.jadohealth.2017.09.009			Excluded by title and abstract
273	Dolwick Grieb	2015	Qualitative assessment of HIV prevention challenges and opportunities among Latino immigrant men in a new receiving city	J Immigr Minor Health	doi:10.1007/s10903-013-9932-3			Excluded by title and abstract
274	Donahue	2012	They have already thrown away their chicken": barriers affecting participation by HIV-infected women in care and treatment programs for their infants in Blantyre, Malawi"	AIDS Care	doi:10.1080/09540121.2012.656570			Excluded by title and abstract
275	Doull	2018	Why Girls Choose Not to Use Barriers to Prevent Sexually Transmitted Infection During Female-to-Female Sex	J Adolesc Health	doi:10.1016/j.jadohealth.2017.10.005			Excluded by title and abstract
276	Downing	2000	Voices from the field: providers discuss HIV counseling and testing programs for drug users	AIDS Public Policy J	doi:			Excluded by title and abstract
277	Dowshen	2017	Access to Medical and Mental Health Services Across the HIV Care Continuum Among Young Transgender Women: A Qualitative Study	Transgend Health	doi:10.1089/trgh.2016.0046			Excluded by title and abstract
278	Dowson	2012	Why some MSM present late for HIV testing: a qualitative analysis	AIDS Care	doi:10.1080/09540121.2011.597711	Included
279	Drainoni	2021	Provider and Practice Experience Integrating the Dose-HPV Intervention into Clinical Practice	J Contin Educ Health Prof	doi:10.1097/ceh.0000000000000363			Excluded by title and abstract
280	Drake	2015	Health care-seeking behaviour of HIV-infected mothers and male partners in Nairobi, Kenya	Global public health	doi:10.1080/17441692.2014.1003573			Excluded by title and abstract
281	Draucker	2015	Rapid HIV testing and counseling for residents in domestic violence shelters	Women Health	doi:10.1080/03630242.2014.996726			Excluded by title and abstract
282	Dringus	2023	Delivery of index-linked HIV testing for children: learnings from a qualitative process evaluation of the B-GAP study in Zimbabwe	BMC Infect Dis	doi:10.1186/s12879-023-08088-0			Excluded by title and abstract
283	Duby	2020	There is no fear in me … well, that little fear is there": dualistic views towards HIV testing among South African adolescent girls and young women"	Afr J AIDS Res	doi:10.2989/16085906.2020.1799232			Excluded by title and abstract
284	Duby	2018	‘Scared of going to the clinic’: Contextualising healthcare access for men who have sex with men, female sex workers and people who use drugs in two South African cities	Southern African Journal of HIV Medicine	doi:10.4102/sajhivmed.v19i1.701			Excluded by title and abstract
285	Duff	2012	Married men's perceptions of barriers for HIV- positive pregnant women accessing highly active antiretroviral therapy in rural Uganda	International Journal of Women's Health	doi:10.2147/IJWH.S31807			Excluded by title and abstract
286	Dunbar	2021	A realist evaluation of the continuum of HIV services for men who have sex with men	AIDS Res Ther	doi:10.1186/s12981-021-00396-2			Excluded by title and abstract
287	Duncan	2020	Reducing risk of Type 2 diabetes in HIV: a mixed-methods investigation of the STOP-Diabetes diet and physical activity intervention	Diabet Med	doi:10.1111/dme.13927			Excluded by title and abstract
288	Durosinmi-Ett	2021	Communication needs for improved uptake of PrEP and HIVST services among key populations in Nigeria: a mixed-method study	AIDS Res Ther	doi:10.1186/s12981-021-00411-6			Excluded by title and abstract
289	Duthely	2020	A Multilingual, Culturally Competent Mobile Health Intervention to Improve Treatment Adherence Among Women Living With HIV: Protocol for a Randomized Controlled Trial	JMIR research protocols	doi:10.2196/17656			Excluded by title and abstract
290	Dye Tde	2011	A qualitative assessment of participation in a rapid scale-up, diagonally-integrated MDG-related disease prevention campaign in Rural Kenya	PLoS One	doi:10.1371/journal.pone.0014551			Excluded by title and abstract
291	Dziva Chikwari	2020	Addressing the challenges and relational aspects of index-linked HIV testing for children and adolescents: insights from the B-GAP study in Zimbabwe	Implement Sci Commun	doi:10.1186/s43058-020-00091-9			Excluded by title and abstract
292	Eaton	2020	Elevated Perceived Risk for HIV as a Barrier to Accessing Health Care Among Black Men Who Have Sex with Men	Prev Sci	doi:10.1007/s11121-020-01135-1			Excluded by title and abstract
293	Edelman	2014	Opportunities for improving partner notification for HIV: results from a community-based participatory research study	AIDS Behav	doi:10.1007/s10461-013-0692-9			Excluded by title and abstract
294	Edler	2019	HPV vaccination, knowledge, and attitudes among young cervical cancer survivors in the Deep South	Vaccine	doi:10.1016/j.vaccine.2018.12.039			Excluded by title and abstract
295	Edmiston	2016	Opportunities and Gaps in Primary Care Preventative Health Services for Transgender Patients: A Systemic Review	Transgend Health	doi:10.1089/trgh.2016.0019			Excluded by title and abstract
296	Eger	2022	Using nominal group technique to identify barriers and facilitators to preventing HIV using combination same-day pre-exposure prophylaxis and medications for opioid use disorder	Harm Reduct J	doi:10.1186/s12954-022-00703-8			Excluded by title and abstract
297	Ehiri	2016	Using a Cultural Framework to Understand Factors Influencing HIV Testing in Nigeria	Int Q Community Health Educ	doi:10.1177/0272684x16685258			Excluded by title and abstract
298	Ehrenkranz	2019	Differentiated service delivery: navigating the path to scale	Curr Opin HIV AIDS	doi:10.1097/coh.0000000000000509			Excluded by title and abstract
299	Ejaz	2022	Human Papillomavirus associated prevention: knowledge, attitudes, and perceived risks among men who have sex with men and transgender women in Pakistan: a qualitative study	BMC Public Health	doi:10.1186/s12889-022-12775-z			Excluded by title and abstract
300	Ejaz	2023	Integration of human papillomavirus associated anal cancer screening into HIV care and treatment program in Pakistan: perceptions of policymakers, managers, and care providers	BMC Public Health	doi:10.1186/s12889-023-15896-1			Excluded by title and abstract
301	Ekstrand	2011	Exposing oneself and one's partner to sexual risk-taking as perceived by young Swedish men who requested a Chlamydia test	Eur J Contracept Reprod Health Care	doi:10.3109/13625187.2010.549253		Excluded	Barriers for safe sex not for screening
302	Elafros	2022	A qualitative study of factors resulting in care delays for adults with meningitis in Zambia	Trans R Soc Trop Med Hyg	doi:10.1093/trstmh/trac049			Excluded by title and abstract
303	Elwell	2016	Facilitators and barriers to treatment adherence within PMTCT programs in Malawi	AIDS Care	doi:10.1080/09540121.2016.1153586			Excluded by title and abstract
304	Embleton	2023	If they had a place to live, they would be taking medication": a qualitative study identifying strategies for engaging street-connected young people in the HIV prevention-care continuum in Kenya"	J Int AIDS Soc	doi:10.1002/jia2.26023			Excluded by title and abstract
305	Emmanuel	2020	Community perspectives on barriers and challenges to HIV pre-exposure prophylaxis access by men who have sex with men and female sex workers access in Nigeria	BMC Public Health	doi:10.1186/s12889-020-8195-x			Excluded by title and abstract
306	Emmanuel	2019	HIV sexual risk behavior and preferred HIV prevention service outlet by men who have sex with men in Nigeria	BMC Health Serv Res	doi:10.1186/s12913-019-4108-z			Excluded by title and abstract
307	Enane	2021	I just keep quiet about it and act as if everything is alright" - The cascade from trauma to disengagement among adolescents living with HIV in western Kenya"	J Int AIDS Soc	doi:10.1002/jia2.25695			Excluded by title and abstract
308	Engler	2021	Implementation of an electronic patient-reported measure of barriers to antiretroviral therapy adherence with the Opal patient portal: Protocol for a mixed method type 3 hybrid pilot study at a large Montreal HIV clinic	PLoS One	doi:10.1371/journal.pone.0261006			Excluded by title and abstract
309	Erekaha	2018	Exploring the acceptability of Option B plus among HIV-positive Nigerian women engaged and not engaged in the prevention of mother-to-child transmission of HIV cascade: a qualitative study	Sahara j	doi:10.1080/17290376.2018.1527245			Excluded by title and abstract
310	Erguera	2019	WYZ: a pilot study protocol for designing and developing a mobile health application for engagement in HIV care and medication adherence in youth and young adults living with HIV	BMJ Open	doi:10.1136/bmjopen-2019-030473			Excluded by title and abstract
311	Eshun-Wilson	2021	Effects of community-based antiretroviral therapy initiation models on HIV treatment outcomes: A systematic review and meta-analysis	PLoS Med	doi:10.1371/journal.pmed.1003646			Excluded by title and abstract
312	Estcourt	2016	Programme Grants for Applied Research		doi:10.3310/pgfar04200			Excluded by title and abstract
313	Etowa	2022	Community perspectives on addressing and responding to HIV-testing, pre-exposure prophylaxis (PrEP) and post-exposure prophylaxis (PEP) among African, Caribbean and Black (ACB) people in Ontario, Canada	BMC Public Health	doi:10.1186/s12889-022-13093-0	Included
314	Evans	2016	Developing a mHealth intervention to promote uptake of HIV testing among African communities in the UK: a qualitative study	BMC Public Health	doi:10.1186/s12889-016-3278-4	Included
315	Facha	2016	Predictors of provider- initiated HIV testing and counseling refusal by outpatient department clients in Wolaita zone, Southern Ethiopia: a case control study	BMC Public Health	doi:10.1186/s12889-016-3452-8			Excluded by title and abstract
316	Fatti	2018	The effectiveness and cost-effectiveness of 3- vs. 6-monthly dispensing of antiretroviral treatment (ART) for stable HIV patients in community ART-refill groups in Zimbabwe: study protocol for a pragmatic, cluster-randomized trial	Trials	doi:10.1186/s13063-018-2469-y			Excluded by title and abstract
317	Fauk	2023	Understanding the quality of life of people living with HIV in rural and urban areas in Indonesia	PLoS One	doi:10.1371/journal.pone.0280087			Excluded by title and abstract
318	Fauk	2018	Barriers to HIV testing among male clients of female sex workers in Indonesia	Int J Equity Health	doi:10.1186/s12939-018-0782-4			Excluded by title and abstract
319	Fauk	2021	HIV Stigma and Discrimination: Perspectives and Personal Experiences of Healthcare Providers in Yogyakarta and Belu, Indonesia	Frontiers in Medicine	doi:10.3389/fmed.2021.625787			Excluded by title and abstract
320	Feinstein-Winitzer	2014	Insurer views on reimbursement of preventive services in the dental setting: results from a qualitative study	Am J Public Health	doi:10.2105/ajph.2013.301825			Excluded by title and abstract
321	Felsher	2018	I Don't Need PrEP Right Now": A Qualitative Exploration of the Barriers to PrEP Care Engagement Through the Application of the Health Belief Model"	AIDS Educ Prev	doi:10.1521/aeap.2018.30.5.369			Excluded by title and abstract
322	Ferguson	2014	Linking women who test HIV-positive in pregnancy-related services to HIV care and treatment services in Kenya: a mixed methods prospective cohort study	PLoS One	doi:10.1371/journal.pone.0089764			Excluded by title and abstract
323	Fernández Cerdeño	2012	Marketing HIV prevention for heterosexually identified Latino men who have sex with men and women: the Hombres Sanos campaign	J Health Commun	doi:10.1080/10810730.2011.635766			Excluded by title and abstract
324	Fernandez-Gerlinger	2013	What do patients think about HIV mass screening in France? A qualitative study	BMC Public Health	doi:10.1186/1471-2458-13-526	Included
325	Ferreira-Correia	2018	Barriers to the implementation of a computer-based rehabilitation programme in two public psychiatric settings	South African Journal of Psychiatry	doi:10.4102/sajpsychiatry.v24i0.1163			Excluded by title and abstract
326	Ferreyra	2020	Barriers to Access to New Gonorrhea Point-of-Care Diagnostic Tests in Low- and Middle-Income Countries and Potential Solutions: A Qualitative Interview-Based Study	Sex Transm Dis	doi:10.1097/olq.0000000000001238			Excluded by title and abstract
327	Feyissa	2015	The effectiveness of home-based HIV counseling and testing on reducing stigma and risky sexual behavior among adults and adolescents: A systematic review and meta-analyses	JBI Database System Rev Implement Rep	doi:10.11124/jbisrir-2015-2235			Excluded by title and abstract
328	Fielder	2005	Attitudes toward and beliefs about prenatal HIV testing policies and mandatory HIV testing of newborns among drug users	AIDS Public Policy J	doi:			Excluded by title and abstract
329	Figueira	2022	Point-of-care HIV and hepatitis screening in community pharmacies: a quantitative and qualitative study	Int J Clin Pharm	doi:10.1007/s11096-022-01444-1	Included
330	Filippone	2023	A virtual pilot optimization trial for African American/Black and Latino persons with non-suppressed HIV viral load grounded in motivational interviewing and behavioral economics	Front Public Health	doi:10.3389/fpubh.2023.1167104			Excluded by title and abstract
331	Fisher	2018	The Changing Landscape of HIV Prevention in the United States: Health Department Experiences and Local Adaptations in Response to the National HIV/AIDS Strategy and High-Impact Prevention Approach	J Public Health Manag Pract	doi:10.1097/phh.0000000000000575			Excluded by title and abstract
332	Flax	2017	Factors influencing postnatal Option B+ participation and breastfeeding duration among HIV-positive women in Lilongwe District, Malawi: A qualitative study	PLoS One	doi:10.1371/journal.pone.0175590			Excluded by title and abstract
333	Fleming	2020	Understanding the acceptability, barriers and facilitators for chlamydia and gonorrhoea screening in technical colleges: qualitative process evaluation of the Test n Treat" trial"	BMC Public Health	doi:10.1186/s12889-020-09285-1	Included
334	Fleming	2016	What role can gender-transformative programming for men play in increasing men's HIV testing and engagement in HIV care and treatment in South Africa?	Cult Health Sex	doi:10.1080/13691058.2016.1183045			Excluded by title and abstract
335	Fletcher	2014	Perceptions of barriers and facilitators to cervical cancer screening among low-income, HIV-infected women from an integrated HIV clinic	AIDS Care	doi:10.1080/09540121.2014.894617			Excluded by title and abstract
336	Flicker	2005	Falling through the cracks of the big cities: who is meeting the needs of HIV-positive youth?	Can J Public Health	doi:10.1007/bf03405172			Excluded by title and abstract
337	Flores	2016	Enroling and retaining human immunodeficiency virus (HIV) patients in their care: A metasynthesis of qualitative studies	Int J Nurs Stud	doi:10.1016/j.ijnurstu.2016.07.016			Excluded by title and abstract
338	Flowers	2017	Preparedness for use of the rapid result HIV self-test by gay men and other men who have sex with men (MSM): a mixed methods exploratory study among MSM and those involved in HIV prevention and care	HIV Med	doi:10.1111/hiv.12420	Included
339	Foley	2005	HIV/AIDS and African immigrant women in Philadelphia: structural and cultural barriers to care	AIDS Care	doi:10.1080/09540120500100890			Excluded by title and abstract
340	Fonchingong	2004	Barriers to counselling support for HIV/AIDS patients in south-western Cameroon	African Journal of AIDS Research	doi:10.2989/16085900409490330			Excluded by title and abstract
341	Fontenot	2016	Increasing HPV vaccination and eliminating barriers: Recommendations from young men who have sex with men	Vaccine	doi:10.1016/j.vaccine.2016.10.075			Excluded by title and abstract
342	Forero-Martínez	2020	Zika and women's sexual and reproductive health: Critical first steps to understand the role of gender in the Colombian epidemic	Int J Gynaecol Obstet	doi:10.1002/ijgo.13043			Excluded by title and abstract
343	Forrest	1993	Exploring norms and beliefs related to AIDS prevention among California Hispanic men	Fam Plann Perspect	doi:			Excluded by title and abstract
344	Fortenberry	2012	Linkage to care for HIV-positive adolescents: a multisite study of the adolescent medicine trials units of the adolescent trials network	J Adolesc Health	doi:10.1016/j.jadohealth.2012.03.012			Excluded by title and abstract
345	Fredericksen	2018	Development and Content Validation of a Patient-Reported Sexual Risk Measure for Use in Primary Care	J Gen Intern Med	doi:10.1007/s11606-018-4496-5			Excluded by title and abstract
346	Freeman	2009	Promoting chlamydia screening with posters and leaflets in general practice--a qualitative study	BMC Public Health	doi:10.1186/1471-2458-9-383		Excluded	Posters and brochures for the promotion of chlamydia screening
347	Frumence	2017	Health System Barriers to Provider-Initiated HIV Testing and Counselling Services for Infants and Children: A Qualitative Study From 2 Districts in Njombe, Tanzania	East Afr Health Res J	doi:10.24248/eahrj-d-16-00359			Excluded by title and abstract
348	Frye	2015	Just Because It's Out There, People Aren't Going to Use It." HIV Self-Testing Among Young, Black MSM, and Transgender Women"	AIDS Patient Care STDS	doi:10.1089/apc.2015.0100			Excluded by title and abstract
349	Frye	2018	Preferences for HIV test characteristics among young, Black Men Who Have Sex With Men (MSM) and transgender women: Implications for consistent HIV testing	PLoS One	doi:10.1371/journal.pone.0192936			Excluded by title and abstract
350	Fuge	2020	A systematic review and meta-analyses on initiation, adherence and outcomes of antiretroviral therapy in incarcerated people	PLoS One	doi:10.1371/journal.pone.0233355			Excluded by title and abstract
351	Fuller	2020	Medical-Legal Partnerships to Support Continuity of Care for Immigrants Impacted by HIV: Lessons Learned from California	J Immigr Minor Health	doi:10.1007/s10903-019-00919-0			Excluded by title and abstract
352	Gabster	2021	Rapid health evaluation in migrant peoples in transit through Darien, Panama: protocol for a multimethod qualitative and quantitative study	Therapeutic Advances in Infectious Disease	doi:10.1177/20499361211066190			Excluded by title and abstract
353	Gagnon	2020	It gets people through the door": a qualitative case study of the use of incentives in the care of people at risk or living with HIV in British Columbia, Canada"	BMC Med Ethics	doi:10.1186/s12910-020-00548-5			Excluded by title and abstract
354	Gamarel	2020	Healthcare providers and community perspectives on expedited partner therapy (EPT) for use with gay, bisexual and other men who have sex with men	Sex Transm Infect	doi:10.1136/sextrans-2019-054156			Excluded by title and abstract
355	Gamelin	2022	Ethnographic study of the barriers and facilitators to implementing human papillomavirus (HPV) self-sampling as a primary screening strategy for cervical cancer among Inuit women of Nunavik, Northern Quebec	Int J Circumpolar Health	doi:10.1080/22423982.2022.2032930			Excluded by title and abstract
356	Gant-Clark	2015	Veterans and HIV Screening Rates: Why Veterans Are Not Getting Tested, a Veterans Affairs Nursing Academic Partnership (VANAP) Study	J Assoc Nurses AIDS Care	doi:10.1016/j.jana.2015.03.002			Excluded by title and abstract
357	Garcia	2014	I connect with the ringleader:" health professionals' perspectives on promoting the sexual health of adolescent males"	Res Nurs Health	doi:10.1002/nur.21627			Excluded by title and abstract
358	Garcia	2023	Ending the HIV Epidemic: Identifying Barriers and Facilitators to Implement Molecular HIV Surveillance to Develop Real-Time Cluster Detection and Response Interventions for Local Communities	Int J Environ Res Public Health	doi:10.3390/ijerph20043269			Excluded by title and abstract
359	García	2015	Partner Notification Among Peruvian Pregnant Women With Syphilis	Sex Transm Dis	doi:10.1097/olq.0000000000000314			Excluded by title and abstract
360	García-Fernández	2017	[Access barriers to comprehensive care for people affected by tuberculosis and human immunodeficiency virus coinfection in Peru, 2010-2015]	Rev Panam Salud Publica	doi:10.26633/rpsp.2017.23			Excluded by title and abstract
361	García-Hernández	2023	[Outbreak of monkeypox in the Canary Islands from may 15 to june 6, 2022]	Rev Esp Salud Publica	doi:			Excluded by title and abstract
362	Gari	2013	Access to HIV/AIDS care: a systematic review of socio-cultural determinants in low and high income countries	BMC Health Serv Res	doi:10.1186/1472-6963-13-198			Excluded by title and abstract
363	Garland	2011	HIV counseling, testing and referral experiences of persons diagnosed with HIV who have never entered HIV medical care	AIDS Educ Prev	doi:10.1521/aeap.2011.23.3_supp.117			Excluded by title and abstract
364	Gatuguta	2018	Missed treatment opportunities and barriers to comprehensive treatment for sexual violence survivors in Kenya: a mixed methods study	BMC Public Health	doi:10.1186/s12889-018-5681-5			Excluded by title and abstract
365	Geelhoed	2013	Utilization of and Barriers to HIV and MCH Services among Community ART Group Members and Their Families in Tete, Mozambique	AIDS Res Treat	doi:10.1155/2013/937456			Excluded by title and abstract
366	George	2014	Barriers and facilitators to the uptake of voluntary medical male circumcision (VMMC) among adolescent boys in KwaZulu-Natal, South Africa	Afr J AIDS Res	doi:10.2989/16085906.2014.943253			Excluded by title and abstract
367	Gerbert	1999	Perceptions of health care professionals and patients about the risk of HIV transmission through oral sex: a qualitative study	Patient Educ Couns	doi:10.1016/s0738-3991(98)00139-6			Excluded by title and abstract
368	Gesesew	2020	Our Tradition Our Enemy": A Qualitative Study of Barriers to Women's HIV Care in Jimma, Southwest Ethiopia"	Int J Environ Res Public Health	doi:10.3390/ijerph17030833			Excluded by title and abstract
369	Gesink	2020	Sexual Health Knowledge, Attitudes, and Perceptions Among Men Who Have Sex With Men During Co-Occurring Sexually Transmitted Infection Epidemics in Toronto, Canada: A Qualitative Study	Sex Transm Dis	doi:10.1097/olq.0000000000001237		Excluded	Sexual health knowledge/attitudes of MSM, not barriers/facilitators to screening
370	Ghaddar	2017	Barriers to Access to Sterile Syringes as Perceived by Pharmacists and Injecting Drug Users: Implications for Harm Reduction in Lebanon	Subst Use Misuse	doi:10.1080/10826084.2017.1284235			Excluded by title and abstract
371	Giang	2017	The cascade of care in Vietnam: from communities to Codons	Journal of neuroimmune pharmacology	doi:10.1007/s11481-017-9751-8			Excluded by title and abstract
372	Gibson-Helm	2023	Te Ara Waiora-Implementing human papillomavirus (HPV) primary testing to prevent cervical cancer in Aotearoa New Zealand: A protocol for a non-inferiority trial	PLoS One	doi:10.1371/journal.pone.0280643			Excluded by title and abstract
373	Gilbert	2018	Messaging Circumstances and Economic Pressures as Influences on Linkage to Medical Male Circumcision following Community-Based HIV Testing for Men in Rural Southwest Uganda: A Qualitative Study	AIDS Res Treat	doi:10.1155/2018/8387436			Excluded by title and abstract
374	Gilbert	2021	How community ART delivery may improve HIV treatment outcomes: qualitative inquiry into mechanisms of effect in a randomized trial of community-based ART initiation, monitoring and re-supply (DO ART) in South Africa and Uganda	Journal of the International AIDS Society	doi:10.1002/jia2.25821			Excluded by title and abstract
375	Gilbert	2016	Get Checked… Where? The Development of a Comprehensive, Integrated Internet-Based Testing Program for Sexually Transmitted and Blood-Borne Infections in British Columbia, Canada	JMIR Res Protoc	doi:10.2196/resprot.6293			Excluded by title and abstract
376	Gill	2017	The co-authors of pregnancy": leveraging men's sense of responsibility and other factors for male involvement in antenatal services in Kinshasa, DRC"	BMC Pregnancy Childbirth	doi:10.1186/s12884-017-1587-y			Excluded by title and abstract
377	Gill	2022	Adherence challenges and opportunities for optimizing care through enhanced adherence counseling for adolescents with suspected HIV treatment failure in Kenya	BMC Health Serv Res	doi:10.1186/s12913-022-08373-9			Excluded by title and abstract
378	Gill	2017	Understanding Antiretroviral Treatment Adherence Among HIV-Positive Women at Four Postpartum Time Intervals: Qualitative Results from the Kabeho Study in Rwanda	AIDS Patient Care STDS	doi:10.1089/apc.2016.0234			Excluded by title and abstract
379	Gillespie	2013	Pediatric emergency department provider perceptions of universal sexually transmitted infection screening	Adv Emerg Nurs J	doi:10.1097/TME.0b013e31827eabe5			Excluded by title and abstract
380	Gkatzidou	2015	User interface design for mobile-based sexual health interventions for young people: design recommendations from a qualitative study on an online Chlamydia clinical care pathway	BMC Med Inform Decis Mak	doi:10.1186/s12911-015-0197-8		Excluded	Design of mobile-based sexual health interventions
381	Glaspy	2021	Integrating partner notification and contact tracing services across Europe: findings from the Integrate project	BMC Infect Dis	doi:10.1186/s12879-021-06445-5			Excluded by title and abstract
382	Glendinning	2019	A Qualitative Study to Identify Perceptual Barriers to Antiretroviral Therapy (ART) Uptake and Adherence in HIV Positive People from UK Black African and Caribbean Communities	AIDS Behav	doi:10.1007/s10461-019-02670-x			Excluded by title and abstract
383	Gnauck	2013	Economic empowerment and AIDS-related stigma in rural Kenya: a double-edged sword?	Cult Health Sex	doi:10.1080/13691058.2013.789127			Excluded by title and abstract
384	Godin	2000	Seeking medical advice if HIV symptoms are suspected. Qualitative study of beliefs among HIV-negative gay men	Can Fam Physician	doi:	Included
385	Goggin	2019	Rates and Predictors of HIV-Exposed Infants Lost to Follow-Up During Early Infant Diagnosis Services in Kenya	AIDS Patient Care STDS	doi:10.1089/apc.2019.0050			Excluded by title and abstract
386	Goggin	2014	Our hands are tied up": current state of safer conception services suggests the need for an integrated care model"	Health Care Women Int	doi:10.1080/07399332.2014.920023			Excluded by title and abstract
387	Goldbach	2022	What affects timely linkage to HIV Care for Young Men of Color who have sex with Men? Young Men's Experiences Accessing HIV Care after Seroconverting	AIDS Behav	doi:10.1007/s10461-022-03727-0			Excluded by title and abstract
388	Goldhammer	2023	HIV Care Continuum Interventions for Transgender Women: A Topical Review	Public Health Rep	doi:10.1177/00333549211065517			Excluded by title and abstract
389	Gómez	2023	In the Interest of Time: Assessing the Role of Resilience Across an Intergenerational Sample of People Living with HIV	Int J Behav Med	doi:10.1007/s12529-023-10198-7			Excluded by title and abstract
390	Goodyear	2021	I want to get better, but…": identifying the perceptions and experiences of people who inject drugs with respect to evolving hepatitis C virus treatments"	Int J Equity Health	doi:10.1186/s12939-021-01420-7			Excluded by title and abstract
391	Gordon	2019	HIV is not an easily acceptable disease": the role of HIV-related stigma in obtaining cervical cancer screening in India"	Women Health	doi:10.1080/03630242.2019.1565903			Excluded by title and abstract
392	Gosselink	2007	The leisure experiences of older US women living with HIV/AIDS	Health Care Women Int	doi:10.1080/07399330601001402			Excluded by title and abstract
393	Götz	2018	[Chlamydia: a pill for the partner? Results of the PICC-UP project on patient-initiated partner therapy]	Ned Tijdschr Geneeskd	doi:			Excluded by title and abstract
394	Goudge	2009	Affordability, availability and acceptability barriers to health care for the chronically ill: longitudinal case studies from South Africa	BMC Health Serv Res	doi:10.1186/1472-6963-9-75			Excluded by title and abstract
395	Goudge	2011	Exploring antiretroviral treatment adherence in an urban setting in South Africa	J Public Health Policy	doi:10.1057/jphp.2011.22			Excluded by title and abstract
396	Gourlay	2013	Barriers and facilitating factors to the uptake of antiretroviral drugs for prevention of mother-to-child transmission of HIV in sub-Saharan Africa: a systematic review	J Int AIDS Soc	doi:10.7448/ias.16.1.18588 18588			Excluded by title and abstract
397	Goyette	2016	Understanding Barriers to Scaling Up HIV-Assisted Partner Services in Kenya	AIDS patient care and STDs	doi:10.1089/apc.2016.0151			Excluded by title and abstract
398	Grabert	2021	Prioritizing and implementing HPV vaccination quality improvement programs in healthcare systems: the perspective of quality improvement leaders	Hum Vaccin Immunother	doi:10.1080/21645515.2021.1913965			Excluded by title and abstract
399	Grace	2018	HIV-positive gay men's knowledge and perceptions of Human Papillomavirus (HPV) and HPV vaccination: A qualitative study	PLoS One	doi:10.1371/journal.pone.0207953			Excluded by title and abstract
400	Grace	2023	Injectable Pre-Exposure Prophylaxis for HIV Prevention: Perspectives on the Benefits and Barriers from Gay, Bisexual, and Queer Men and Health System Stakeholders in Ontario, Canada	AIDS Patient Care STDS	doi:10.1089/apc.2023.0034			Excluded by title and abstract
401	Graham	2018	HIV care engagement and ART adherence among Kenyan gay, bisexual, and other men who have sex with men: a multi-level model informed by qualitative research	AIDS Care	doi:10.1080/09540121.2018.1515471			Excluded by title and abstract
402	Graham	2023	Challenges with PrEP Uptake and Adherence Among Gay, Bisexual, and Other Men Who Have Sex with Men in Kisumu, Kenya	AIDS Behav	doi:10.1007/s10461-022-03860-w			Excluded by title and abstract
403	Granado	2014	Exploring breast cancer screening barriers among Barbadian women: a focus group study of mammography in a resource-constrained setting	Critical Public Health	doi:10.1080/09581596.2013.855704			Excluded by title and abstract
404	Grandahln	2020	'To be on the safe side': a qualitative study regarding users' beliefs and experiences of internet-based self-sampling for Chlamydia trachomatis and Neisseria gonorrhoeae testing	BMJ Open	doi:10.1136/bmjopen-2020-041340	Included
405	Grant	2008	Factors facilitating and challenging access and adherence to antiretroviral therapy in a township in the Zambian Copperbelt: a qualitative study	AIDS Care	doi:10.1080/09540120701854634			Excluded by title and abstract
406	Grau	2017	Barriers and facilitators of the HIV care continuum in Southern New England for people with drug or alcohol use and living with HIV/AIDS: perspectives of HIV surveillance experts and service providers	Addict Sci Clin Pract	doi:10.1186/s13722-017-0088-7			Excluded by title and abstract
407	Gray	2006	Becoming adherent: experiences of persons living with HIV/AIDS	J Assoc Nurses AIDS Care	doi:10.1016/j.jana.2006.03.004			Excluded by title and abstract
408	Greer	2015	Achieving Core Indicators for HIV Clinical Care Among New Patients at an Urban HIV Clinic	AIDS Patient Care STDS	doi:10.1089/apc.2015.0028			Excluded by title and abstract
409	Gregg	2011	Beliefs about the pap smear among Mexican immigrants	J Immigr Minor Health	doi:10.1007/s10903-009-9301-4			Excluded by title and abstract
410	Grieb	2018	Identifying Solutions to Improve the Sexually Transmitted Infections Testing Experience for Youth Through Participatory Ideation	AIDS Patient Care STDS	doi:10.1089/apc.2018.0038			Excluded by title and abstract
411	Griner	2022	Consumer-Based Sexually Transmitted Infection Screening Among Young Adult Women: The Negative Influence of the Social System	Sex Transm Dis	doi:10.1097/olq.0000000000001655			Excluded by title and abstract
412	Grinsztejn	2023	Long-Acting Injectable Cabotegravir for HIV Preexposure Prophylaxis Among Sexual and Gender Minorities: Protocol for an Implementation Study	JMIR Public Health Surveill	doi:10.2196/44961			Excluded by title and abstract
413	Groft	2007	Seeking serenity: living with HIV/AIDS in rural Western Canada	Rural Remote Health	doi:			Excluded by title and abstract
414	Grose	2022	The youth HIV policy advisors programme: Creating change agents and policy leaders	Health Education Journal	doi:10.1177/00178969211073416			Excluded by title and abstract
415	Gudka	2013	Chlamydia screening interventions from community pharmacies: a systematic review	Sex Health	doi:10.1071/sh12069		Excluded	No criteria for inclusion
416	Gullo	2020	Effects of the Community Score Card approach on reproductive health service-related outcomes in Malawi	PloS one	doi:10.1371/journal.pone.0232868			Excluded by title and abstract
417	Gurfinkel	2022	Patient perspectives on diabetes shared medical appointments before, during, and after the COVID-19 pandemic	Ann Fam Med	doi:10.1370/afm.20.s1.3011			Excluded by title and abstract
418	Gwadz	2018	Doing battle with the monster:" how high-risk heterosexuals experience and successfully manage HIV stigma as a barrier to HIV testing"	Int J Equity Health	doi:10.1186/s12939-018-0761-9			Excluded by title and abstract
419	Gyamfi	2017	Prevalence of, and barriers to the disclosure of HIV status to infected children and adolescents in a district of Ghana	BMC Int Health Hum Rights	doi:10.1186/s12914-017-0114-6			Excluded by title and abstract
420	Hagedorn	2018	Advancing pharmacological treatments for opioid use disorder (ADaPT-OUD): protocol for testing a novel strategy to improve implementation of medication-assisted treatment for veterans with opioid use disorders in low-performing facilities	Addiction science & clinical practice	doi:10.1186/s13722-018-0127-z			Excluded by title and abstract
421	Hagey	2014	Barriers and solutions for timely initiation of antenatal care in Kigali, Rwanda: health facility professionals' perspective	Midwifery	doi:10.1016/j.midw.2013.01.016			Excluded by title and abstract
422	Hagey	2015	Barriers and facilitators adolescent females living with HIV face in accessing contraceptive services: a qualitative assessment of providers' perceptions in western Kenya	J Int AIDS Soc	doi:10.7448/ias.18.1.20123 20123			Excluded by title and abstract
423	Haley	2014	Multilevel challenges to engagement in HIV care after prison release: a theory-informed qualitative study comparing prisoners' perspectives before and after community reentry	BMC Public Health	doi:10.1186/1471-2458-14-1253			Excluded by title and abstract
424	Hall	2020	Barriers and Facilitators of Rapid HIV and Syphilis Testing Uptake Among Filipino Transnational Migrants in China	AIDS Behav	doi:10.1007/s10461-019-02449-0			Excluded by title and abstract
425	Hammett	2014	Pharmacies as providers of expanded health services for people who inject drugs: a review of laws, policies, and barriers in six countries	BMC Health Serv Res	doi:10.1186/1472-6963-14-261			Excluded by title and abstract
426	Hanass-Hancock	2015	Closing the gap: training for healthcare workers and people with disabilities on the interrelationship of HIV and disability	Disabil Rehabil	doi:10.3109/09638288.2014.991455			Excluded by title and abstract
427	Hanley	2023	Perceptions of women enrolled in a cardiovascular disease screening and prevention in HIV study	S Afr Fam Pract (2004)	doi:10.4102/safp.v65i1.5554			Excluded by title and abstract
428	Harb	2019	Motivators and Barriers to Accessing Sexual Health Care Services for Transgender/Genderqueer Individuals Assigned Female Sex at Birth	Transgender Health	doi:10.1089/trgh.2018.0022			Excluded by title and abstract
429	Harding	2003	Current HIV/AIDS end-of-life care in sub-Saharan Africa: a survey of models, services, challenges and priorities	BMC Public Health	doi:10.1186/1471-2458-3-33			Excluded by title and abstract
430	Harichund	2019	Exploring factors that influence the integration of HIVST with HCT using a qualitative comparative cross-over design in KwaZulu-Natal, South Africa	Global public health	doi:10.1080/17441692.2019.1587638			Excluded by title and abstract
431	Harichund	2019	Acceptability of HIV self-testing among men and women in KwaZulu-Natal, South Africa	AIDS Care	doi:10.1080/09540121.2018.1503638			Excluded by title and abstract
432	Harper	2019	Transgender and Other Gender-Diverse Youth's Progression Through the HIV Continuum of Care: Socioecological System Barriers	AIDS Patient Care STDS	doi:10.1089/apc.2018.0078			Excluded by title and abstract
433	Harries	2009	Preparing for HPV vaccination in South Africa: key challenges and opinions	Vaccine	doi:10.1016/j.vaccine.2008.10.033			Excluded by title and abstract
434	Harries	2020	Women's appraisal, interpretation and help-seeking for possible symptoms of breast and cervical cancer in South Africa: a qualitative study	BMC Womens Health	doi:10.1186/s12905-020-01120-4			Excluded by title and abstract
435	Harris	2021	HIV and aging among adults aged 50 years and older on antiretroviral therapy in Eswatini	Afr J AIDS Res	doi:10.2989/16085906.2021.1887301			Excluded by title and abstract
436	Harrison	2022	You have a self-testing method that preserves privacy so how come you cannot give us treatment that does too?" Exploring the reasoning among young people about linkage to prevention, care and treatment after HIV self-testing in Southern Malawi"	BMC Infect Dis	doi:10.1186/s12879-022-07231-7			Excluded by title and abstract
437	Harville	2021	Congenital syphilis in East Baton Rouge parish, Louisiana: providers' and women's perspectives	BMC Infect Dis	doi:10.1186/s12879-020-05753-6			Excluded by title and abstract
438	Hasahya	2016	Beliefs, perceptions and health-seeking behaviours in relation to cervical cancer: a qualitative study among women in Uganda following completion of an HPV vaccination campaign	Glob Health Action	doi:10.3402/gha.v9.29336			Excluded by title and abstract
439	Hassan	2022	A qualitative study of service engagement and unmet needs among unstably housed people who inject drugs in Massachusetts	J Subst Abuse Treat	doi:10.1016/j.jsat.2022.108722			Excluded by title and abstract
440	Hassan	2019	Evaluating the Integrated Methadone and Anti-Retroviral Therapy Strategy in Tanzania Using the RE-AIM Framework	Int J Environ Res Public Health	doi:10.3390/ijerph16050728			Excluded by title and abstract
441	Hassig	1991	Measuring the effectiveness of targeted interventions	Netw Res Triangle Park N C	doi:			Excluded by title and abstract
442	Hatzold	2014	Barriers and motivators to voluntary medical male circumcision uptake among different age groups of men in Zimbabwe: results from a mixed methods study	PLoS One	doi:10.1371/journal.pone.0085051			Excluded by title and abstract
443	Haun	2014	Evaluating user experiences of the secure messaging tool on the Veterans Affairs' patient portal system	J Med Internet Res	doi:10.2196/jmir.2976			Excluded by title and abstract
444	Hedrick	2021	How current and potential pre-exposure prophylaxis (PrEP) users experience, negotiate and manage stigma: disclosures and backstage processes in online discourse	Cult Health Sex	doi:10.1080/13691058.2020.1752398			Excluded by title and abstract
445	Hegarty	2020	Understanding the challenges faced in community-based outreach programs aimed at men who have sex with men in urban Indonesia	Sex Health	doi:10.1071/sh20065			Excluded by title and abstract
446	Heijman	2017	Motives and barriers to safer sex and regular STI testing among MSM soon after HIV diagnosis	BMC Infect Dis	doi:10.1186/s12879-017-2277-0	Included
447	Henderson	2023	The Future of Pre-Exposure Prophylaxis (PrEP) for HIV Prevention: A Global Qualitative Consultation on Provider Perspectives on New Products and Differentiated Service Delivery	AIDS Behav	doi:10.1007/s10461-023-04093-1			Excluded by title and abstract
448	Henderson	2018	First nations people's perspectives on barriers and supports for enhancing HPV vaccination: Foundations for sustainable, community-driven strategies	Gynecol Oncol	doi:10.1016/j.ygyno.2017.12.024			Excluded by title and abstract
449	Hendricks	2021	A mega-aggregation framework synthesis of the barriers and facilitators to linkage, adherence to ART and retention in care among people living with HIV	Syst Rev	doi:10.1186/s13643-021-01582-z			Excluded by title and abstract
450	Hendrickson	2019	Even if you're HIV-positive there's life after if you take your medication": experiences of people on long-term ART in South Africa: a short report"	AIDS Care	doi:10.1080/09540121.2019.1597960			Excluded by title and abstract
451	Hendrickson	2019	You Take Medications, You Live Normally": The Role of Antiretroviral Therapy in Mitigating Men's Perceived Threats of HIV in Côte d'Ivoire"	AIDS Behav	doi:10.1007/s10461-019-02614-5			Excluded by title and abstract
452	Hengel	2015	Barriers and facilitators of sexually transmissible infection testing in remote Australian Aboriginal communities: results from the Sexually Transmitted Infections in Remote Communities, Improved and Enhanced Primary Health Care (STRIVE) Study	Sex Health	doi:10.1071/sh14080			Excluded by title and abstract
453	Hengel	2015	Reasons for delays in treatment of bacterial sexually transmissible infections in remote Aboriginal communities in Australia: a qualitative study of healthcentre staff	Sexual health	doi:10.1071/SH14240			Excluded by title and abstract
454	Henkhaus	2021	Barriers and facilitators to use of a mobile HIV care model to re-engage and retain out-of-care people living with HIV in Atlanta, Georgia	PLoS One	doi:10.1371/journal.pone.0247328			Excluded by title and abstract
455	Henry	2019	Focus groups inform a mobile health intervention to promote adherence to a Mediterranean diet and engagement in physical activity among people living with HIV	BMC public health	doi:10.1186/s12889-018-6386-5			Excluded by title and abstract
456	Herrmann	2021	Supporting Patient-Clinician Interaction in Chronic HIV Care: Design and Development of a Patient-Reported Outcomes Software Application	J Med Internet Res	doi:10.2196/27861			Excluded by title and abstract
457	Hershow	2019	Perspectives on HIV partner notification, partner HIV self-testing and partner home-based HIV testing by pregnant and postpartum women in antenatal settings: a qualitative analysis in Malawi and Zambia	J Int AIDS Soc	doi:10.1002/jia2.25293			Excluded by title and abstract
458	Hershow	2018	[Drinking is] Like a Rule That You Can't Break": Perceived Barriers and Facilitators to Reduce Alcohol Use and Improve Antiretroviral Treatment Adherence among People Living with HIV and Alcohol Use Disorder in Vietnam"	Subst Use Misuse	doi:10.1080/10826084.2017.1392986			Excluded by title and abstract
459	Hess	2019	Reasons Why Young Men Who Have Sex with Men Report Not Using HIV Pre-Exposure Prophylaxis: Perceptions of Burden, Need, and Safety	AIDS Patient Care STDS	doi:10.1089/apc.2019.0150			Excluded by title and abstract
460	Heunis	2011	Patient- and delivery-level factors related to acceptance of HIV counseling and testing services among tuberculosis patients in South Africa: a qualitative study with community health workers and program managers	Implement Sci	doi:10.1186/1748-5908-6-27			Excluded by title and abstract
461	Higa	2012	Interventions to improve retention in HIV primary care: a systematic review of U.S. studies	Curr HIV/AIDS Rep	doi:10.1007/s11904-012-0136-6			Excluded by title and abstract
462	Higashi	2022	Anal cancer screening among women with HIV: provider experiences and system-level challenges	AIDS Care	doi:10.1080/09540121.2021.1883512			Excluded by title and abstract
463	Hill	2020	An Employment Intervention Program (Work2Prevent) for Young Men Who Have Sex With Men and Transgender Youth of Color (Phase 1): Protocol for Determining Essential Intervention Components Using Qualitative Interviews and Focus Groups	JMIR Res Protoc	doi:10.2196/16384			Excluded by title and abstract
464	Hill	2020	An Assessment of Emergency Nurses' Perspectives on Nurse-Driven Human Immunodeficiency Virus Testing in the Emergency Department	J Emerg Nurs	doi:10.1016/j.jen.2020.05.020			Excluded by title and abstract
465	Hines	2017	HIV Testing and Entry to Care Among Trans Women in Indiana	J Assoc Nurses AIDS Care	doi:10.1016/j.jana.2017.05.003			Excluded by title and abstract
466	Hines	2019	They Just Don't Get Me: A Qualitative Analysis of Transgender Women's Health Care Experiences and Clinician Interactions	J Assoc Nurses AIDS Care	doi:10.1097/jnc.0000000000000023			Excluded by title and abstract
467	Hirsch-Moverman	2021	Improving child tuberculosis contact identification and screening in Lesotho: results from a mixed-methods cluster-randomized implementation science study	PloS one	doi:10.1371/journal.pone.0248516			Excluded by title and abstract
468	Hirschhorn	2020	Black Cisgender Women's PrEP Knowledge, Attitudes, Preferences, and Experience in Chicago	J Acquir Immune Defic Syndr	doi:10.1097/qai.0000000000002377			Excluded by title and abstract
469	Hlongwa	2023	Linkage to HIV Care Following HIV Self-testing Among Men: Systematic Review of Quantitative and Qualitative Studies from Six Countries in Sub-Saharan Africa	AIDS Behav	doi:10.1007/s10461-022-03800-8			Excluded by title and abstract
470	Hlongwa	2020	Men's perspectives on HIV self-testing in sub-Saharan Africa: a systematic review and meta-synthesis	BMC Public Health	doi:10.1186/s12889-020-8184-0			Excluded by title and abstract
471	Ho	2017	Stigma of HIV Testing on Online HIV Forums: Self-Stigma and the Unspoken	J Psychosoc Nurs Ment Health Serv	doi:10.3928/02793695-20170905-01		Excluded	Protocol
472	Hocking	2008	What needs to change to increase chlamydia screening in general practice in Australia? the views of general practitioners	BMC Public Health	doi:10.1186/1471-2458-8-425	Included
473	Hoffman	2019	Barriers and facilitators to recruitment and enrollment of HIV-infected individuals with opioid use disorder in a clinical trial	BMC health services research	doi:10.1186/s12913-019-4721-x			Excluded by title and abstract
474	Hoffmann	2016	Barriers along the care cascade of HIV-infected men in a large urban center of Brazil	AIDS Care	doi:10.1080/09540121.2015.1062462			Excluded by title and abstract
475	Hogan	2010	...they should be offering it": a qualitative study to investigate young peoples' attitudes towards chlamydia screening in GP surgeries"	BMC Public Health	doi:10.1186/1471-2458-10-616	Included
476	Hollingdrake	2022	HIV Health literacy beyond the biomedical model: an innovative visual learning tool to highlight the psychosocial complexities of care	AIDS Care	doi:10.1080/09540121.2022.2085866			Excluded by title and abstract
477	Holloway	2012	Where are the young men in HIV prevention efforts? Comments on HIV prevention programs and research from young men who sex with men in Los Angeles county	J Prim Prev	doi:10.1007/s10935-012-0282-z			Excluded by title and abstract
478	Holmes	2020	Qualitative characterizations of relationships among South African adolescent girls and young women and male partners: implications for engagement across HIV self-testing and pre-exposure prophylaxis prevention cascades	J Int AIDS Soc	doi:10.1002/jia2.25521			Excluded by title and abstract
479	Hopkins	2021	Support and perceived barriers to implementing pre-exposure prophylaxis screening and dispensing in pharmacies: Examining concordance between pharmacy technicians and pharmacists	J Am Pharm Assoc (2003)	doi:10.1016/j.japh.2020.10.005			Excluded by title and abstract
480	Horwit	2022	Optimising community health services in Australia for populations affected by stigmatised infections: What do service users want?	Health Soc Care Community	doi:10.1111/hsc.14037		Excluded	How to improve stigma in subjects with various pathologies, including STIs (without differentation)
481	Hossain	2022	Exploring the barriers to the antiretroviral therapy adherence among people living with HIV in Bangladesh: A qualitative approach	PLoS One	doi:10.1371/journal.pone.0276575			Excluded by title and abstract
482	Howard	2009	Barriers to acceptance of self-sampling for human papillomavirus across ethnolinguistic groups of women	Can J Public Health	doi:10.1007/bf03405272			Excluded by title and abstract
483	Hsiang	2020	Bridging the Digital Divide Among Racial and Ethnic Minority Men Who Have Sex With Men to Reduce Substance Use and HIV Risk: Mixed Methods Feasibility Study	JMIR Mhealth Uhealth	doi:10.2196/15282			Excluded by title and abstract
484	Hsieh	2010	Perceptions of an ideal point-of-care test for sexually transmitted infections--a qualitative study of focus group discussions with medical providers	PLoS One	doi:10.1371/journal.pone.0014144			Excluded by title and abstract
485	Hua	2014	HIV and stigma in Liuzhou, China	AIDS Behav	doi:10.1007/s10461-013-0637-3			Excluded by title and abstract
486	Huamán	2017	[Prevention of Maternal-Child Transmission of HIV in Pregnant Women and Mothers of the Awajun and Wampis Communities in the Amazon Region of Peru]	Rev Peru Med Exp Salud Publica	doi:10.17843/rpmesp.2017.344.2725			Excluded by title and abstract
487	Hubach	2020	Preferred Methods of HIV and Sexually Transmissible Infection Screening Delivery Among a Rural Sample of Men Who Have Sex with Men	AIDS Patient Care STDS	doi:10.1089/apc.2020.0170			Excluded by title and abstract
488	Hubbard	2022	Improving ART initiation among men who use HIV self-testing in Malawi: a qualitative study	J Int AIDS Soc	doi:10.1002/jia2.25950			Excluded by title and abstract
489	Huchko	2019	'I'm here to save my life': a qualitative study of experiences navigating a cryotherapy referral system for human papillomavirus-positive women in western Kenya	BMJ open	doi:10.1136/bmjopen-2018-028669			Excluded by title and abstract
490	Huchko	2020	HPV-based cervical cancer screening in low-resource settings: maximizing the efficiency of community-based strategies in rural Kenya	International journal of gynaecology and obstetrics	doi:10.1002/ijgo.13090			Excluded by title and abstract
491	Hudson	2012	Missed Opportunities for Universal HIV Screening in Primary Care Clinics	J Clin Med Res	doi:10.4021/jocmr1014w			Excluded by title and abstract
492	Hunt	2017	'They will be afraid to touch you': LGBTI people and sex workers' experiences of accessing healthcare in Zimbabwe-an in-depth qualitative study	BMJ Glob Health	doi:10.1136/bmjgh-2016-000168			Excluded by title and abstract
493	Huntingdon	2020	A new grounded theory model of sexual adjustment to HIV: facilitators of sexual adjustment and recommendations for clinical practice	BMC Infect Dis	doi:10.1186/s12879-019-4727-3			Excluded by title and abstract
494	Hutchinson	2012	Feasibility of implementing rapid oral fluid HIV testing in an urban University Dental Clinic: a qualitative study	BMC Oral Health	doi:10.1186/1472-6831-12-11			Excluded by title and abstract
495	Ibiloye	2022	Outcomes of a community-based antiretroviral therapy programme for key populations living with HIV in Benue State, Nigeria: protocol for a realist evaluation	BMJ Open	doi:10.1136/bmjopen-2022-062941			Excluded by title and abstract
496	Idigbe	2023	Using a Designathon to Develop an HIV Self-Testing Intervention to Improve Linkage to Care Among Youths in Nigeria: Qualitative Approach Based on a Participatory Research Action Framework	JMIR Form Res	doi:10.2196/38528			Excluded by title and abstract
497	Ijadi-Maghsood	2018	Commercially sexually exploited youths' health care experiences, barriers, and recommendations: A qualitative analysis	Child Abuse Negl	doi:10.1016/j.chiabu.2017.11.002			Excluded by title and abstract
498	Imran	2020	Scarlett letter: A study based on experience of stigma by COVID-19 patients in quarantine	Pakistan Journal of Medical Sciences	doi:10.12669/pjms.36.7.3606			Excluded by title and abstract
499	Indravudh	2017	'I will choose when to test, where I want to test': investigating young people's preferences for HIV self-testing in Malawi and Zimbabwe	Aids	doi:10.1097/qad.0000000000001516			Excluded by title and abstract
500	Ingabire	2023	Experiences of stigma and HIV care engagement in the context of Treat All in Rwanda: a qualitative study	BMC Public Health	doi:10.1186/s12889-023-16752-y			Excluded by title and abstract
501	Inguane	2016	Assessment of linkages from HIV testing to enrolment and retention in HIV care in Central Mozambique	J Int AIDS Soc	doi:10.7448/ias.19.5.20846 20846			Excluded by title and abstract
502	Iroezi	2013	A qualitative analysis of the barriers and facilitators to receiving care in a prevention of mother-to-child program in Nkhoma, Malawi	Afr J Reprod Health	doi:			Excluded by title and abstract
503	Irungu	2021	Process evaluation of PrEP implementation in Kenya: adaptation of practices and contextual modifications in public HIV care clinics	J Int AIDS Soc	doi:10.1002/jia2.25799			Excluded by title and abstract
504	Iryawan	2022	The impact of peer support on testing, linkage to and engagement in HIV care for people who inject drugs in Indonesia: qualitative perspectives from a community-led study	Harm Reduct J	doi:10.1186/s12954-022-00595-8			Excluded by title and abstract
505	Isaacson	2023	A Qualitative Exploration of Barriers to Treatment Among HPV-Positive Women in a Cervical Cancer Screening Study in Western Kenya	Oncologist	doi:10.1093/oncolo/oyac208			Excluded by title and abstract
506	Isehunwa	2023	Opportunities to leverage reproductive goals and ideals among South African men to promote HIV testing, treatment and prevention: A qualitative study	Glob Public Health	doi:10.1080/17441692.2023.2173795			Excluded by title and abstract
507	Isler	2012	Acceptability of a mobile health unit for rural HIV clinical trial enrollment and participation	AIDS Behav	doi:10.1007/s10461-012-0151-z			Excluded by title and abstract
508	Ismail	2021	Barriers to timely disclosure of HIV serostatus: A qualitative study at care and treatment centers in Dar es Salaam, Tanzania	PLoS One	doi:10.1371/journal.pone.0256537			Excluded by title and abstract
509	Isrctn	2017	The Angela project		doi:			Excluded by title and abstract
510	Isrctn	2017	A website to help choose contraception - a pilot trial	https://trialsearch.who.int/Trial2.aspx?TrialID=ISRCTN13247829	doi:			Excluded by title and abstract
511	Isrctn	2022	Improving antenatal care using WHO recommendations: an implementation research study in Africa and India	https://trialsearch.who.int/Trial2.aspx?TrialID=ISRCTN16610902	doi:			Excluded by title and abstract
512	Ivanova	2019	A cross-sectional mixed-methods study of sexual and reproductive health knowledge, experiences and access to services among refugee adolescent girls in the Nakivale refugee settlement, Uganda	Reprod Health	doi:10.1186/s12978-019-0698-5			Excluded by title and abstract
513	Iwuji	2020	Test but not treat: community members' experiences with barriers and facilitators to universal antiretroviral therapy uptake in rural KwaZulu-Natal, South Africa	PloS one	doi:10.1371/journal.pone.0239513			Excluded by title and abstract
514	Jackman	2021	Evaluating psychometric determinants of willingness to adopt sexual health patient portal services among black college students: A mixed-methods approach	J Am Coll Health	doi:10.1080/07448481.2019.1660352			Excluded by title and abstract
515	Jackson-Gibson	2021	Facilitators and barriers to HIV pre-exposure prophylaxis (PrEP) uptake through a community-based intervention strategy among adolescent girls and young women in Seme Sub-County, Kisumu, Kenya	BMC Public Health	doi:10.1186/s12889-021-11335-1			Excluded by title and abstract
516	Jacobs	2014	Development of a culturally appropriate computer-delivered tailored Internet-based health literacy intervention for Spanish-dominant Hispanics living with HIV	BMC Med Inform Decis Mak	doi:10.1186/s12911-014-0103-9			Excluded by title and abstract
517	Jacobson	2017	It's about my life": facilitators of and barriers to isoniazid preventive therapy completion among people living with HIV in rural South Africa"	AIDS Care	doi:10.1080/09540121.2017.1283390			Excluded by title and abstract
518	Jadwin-Cakmak	2019	HIV prevention and HIV care among transgender and gender diverse youth: design and implementation of a multisite mixed-methods study protocol in the U.S	BMC Public Health	doi:10.1186/s12889-019-7605-4			Excluded by title and abstract
519	Jaiantilale	2015	Acceptability, feasibility and challenges of implementing an HIV prevention intervention for people living with HIV/AIDS among healthcare providers in Mozambique: results of a qualitative study	Sahara j	doi:10.1080/17290376.2015.1016999			Excluded by title and abstract
520	Jaiswal	2022	Logistical Facilitators and Barriers to PrEP Implementation in Methadone Clinic Settings: Provider and Staff Perspectives	J Addict Med	doi:10.1097/adm.0000000000000973			Excluded by title and abstract
521	Jemison	2019	Pilot Randomized Controlled Trial of a Syndemics Intervention with HIV-Positive, Cocaine-Using Women	AIDS Behav	doi:10.1007/s10461-019-02625-2			Excluded by title and abstract
522	Jemmott	2019	Barriers and Facilitators to Engaging African American Men Who Have Sex With Men in the HIV Care Continuum: A Theory-Based Qualitative Study	J Assoc Nurses AIDS Care	doi:10.1097/jnc.0000000000000087			Excluded by title and abstract
523	Jie	2012	A qualitative exploration of barriers to condom use among female sex workers in China	PLoS One	doi:10.1371/journal.pone.0046786			Excluded by title and abstract
524	Jin	2020	Barriers and Facilitators of Pap Testing for Women Living With HIV: A Focus Group Study	J Assoc Nurses AIDS Care	doi:10.1097/jnc.0000000000000126			Excluded by title and abstract
525	John	2018	Perceived Risk of Intimate Partner Violence Among STI Clinic Patients: Implications for Partner Notification and Patient-Delivered Partner Therapy	Arch Sex Behav	doi:10.1007/s10508-017-1051-0			Excluded by title and abstract
526	Johnson	2011	Barriers and facilitators to routine HIV testing: perceptions from Massachusetts Community Health Center personnel	AIDS Patient Care STDS	doi:10.1089/apc.2011.0180			Excluded by title and abstract
527	Johnson	2003	The utilization of treatment and case management services by HIV-infected youth	J Adolesc Health	doi:10.1016/s1054-139x(03)00158-7			Excluded by title and abstract
528	Johs	2019	A qualitative focus group study of perceived barriers and benefits to exercise by self-described exercise status among older adults living with HIV	BMJ Open	doi:10.1136/bmjopen-2018-026294			Excluded by title and abstract
529	Jones	2019	Attitudes toward HIV testing, awareness of HIV campaigns, and using social networking sites to deliver HIV testing messages in the age of social media: a qualitative study of young black men	Health Educ Res	doi:10.1093/her/cyy044			Excluded by title and abstract
530	Jones	2017	Chlamydia and HIV testing, contraception advice, and free condoms offered in general practice: a qualitative interview study of young adults' perceptions of this initiative	Br J Gen Pract	doi:10.3399/bjgp17X691325	Included
531	Joore	2017	General practitioners' barriers and facilitators towards new provider-initiated HIV testing strategies: a qualitative study	Int J STD AIDS	doi:10.1177/0956462416652274	Included
532	Joseph Davey	2020	Healthcare provider knowledge and attitudes about pre-exposure prophylaxis (PrEP) in pregnancy in Cape Town, South Africa	AIDS Care	doi:10.1080/09540121.2020.1782328			Excluded by title and abstract
533	Jradi	2019	Knowledge, attitudes, and practices among Saudi women regarding cervical cancer, human papillomavirus (HPV) and corresponding vaccine	Vaccine	doi:10.1016/j.vaccine.2018.11.065			Excluded by title and abstract
534	Jürgensen	2013	Effects of home-based voluntary counselling and testing on HIV-related stigma: findings from a cluster-randomized trial in Zambia	Social science & medicine (1982)	doi:10.1016/j.socscimed.2013.01.011			Excluded by title and abstract
535	Jürgensen	2013	The seven Cs of the high acceptability of home-based VCT: results from a mixed methods approach in Zambia	Social science & medicine (1982)	doi:10.1016/j.socscimed.2013.07.033			Excluded by title and abstract
536	Jürgensen	2012	The burden of knowing: balancing benefits and barriers in HIV testing decisions. a qualitative study from Zambia	BMC Health Serv Res	doi:10.1186/1472-6963-12-2			Excluded by title and abstract
537	Kalokhe	2020	Integrating program-tailored universal trauma screening into HIV care: an evidence-based participatory approach	AIDS Care	doi:10.1080/09540121.2019.1640841			Excluded by title and abstract
538	Kanniappan	2008	Desire for motherhood: exploring HIV-positive women's desires, intentions and decision-making in attaining motherhood	AIDS Care	doi:10.1080/09540120701660361			Excluded by title and abstract
539	Kapiriri	2017	How acceptable is it for HIV positive African, Caribbean and Black women to provide breast milk/fluid samples for research purposes?	BMC Res Notes	doi:10.1186/s13104-016-2326-6			Excluded by title and abstract
540	Karoli	2023	Patient reported experience measures on HIV viral load testing at public health facilities in Dar es Salaam, Tanzania: A convergent mixed method study	PLOS Glob Public Health	doi:10.1371/journal.pgph.0001024			Excluded by title and abstract
541	Karugaba	2022	The barriers and facilitators of HIV-exposed infant testing as perceived by HIV-positive mothers in Botswana: A qualitative study	PLoS One	doi:10.1371/journal.pone.0273777			Excluded by title and abstract
542	Katiray	2016	HIV-positive pregnant and postpartum women's perspectives about Option B+ in Malawi: a qualitative study	J Int AIDS Soc	doi:10.7448/ias.19.1.20919 20919			Excluded by title and abstract
543	Katirayi	2023	Changing attitudes towards HIV testing and treatment among three generations of men in Cameroon: a qualitative analysis using the Fogg Behavior Model	BMC Public Health	doi:10.1186/s12889-023-15139-3			Excluded by title and abstract
544	Kayabu	2018	Effective linkage from point of HIV testing to care and treatment in Tanga region, Tanzania	PLoS One	doi:10.1371/journal.pone.0201644			Excluded by title and abstract
545	Kayesu	2022	Uptake of and adherence to oral pre-exposure prophylaxis among adolescent girls and young women at high risk of HIV-infection in Kampala, Uganda: A qualitative study of experiences, facilitators and barriers	BMC Womens Health	doi:10.1186/s12905-022-02018-z			Excluded by title and abstract
546	Kazuma-Matululu	2021	Men Are Scared That Others Will Know and Will Discriminate Against Them So They Would Rather Not Start Treatment." Perceptions of Heterosexual Men on HIV-Related Stigma in HIV Services in Blantyre, Malawi"	J Int Assoc Provid AIDS Care	doi:10.1177/23259582211059921			Excluded by title and abstract
547	Kebaabetswe	2010	Perceptions of couple HIV counseling and testing in Botswana: a stakeholder analysis	Patient Educ Couns	doi:10.1016/j.pec.2009.07.017			Excluded by title and abstract
548	Kebaabetswe	2007	Barriers to participation in the prevention of mother-to-child HIV transmission program in Gaborone, Botswana a qualitative approach	AIDS Care	doi:10.1080/09540120600942407			Excluded by title and abstract
549	Keegan	2005	Sex and relationships for HIV-positive women since HAART: a qualitative study	AIDS Patient Care STDS	doi:10.1089/apc.2005.19.645			Excluded by title and abstract
550	Kelly	2019	Understanding why HIV-infected persons disengaged from pre-ART care in Freetown, Sierra Leone: a qualitative study()	AIDS Care	doi:10.1080/09540121.2018.1515467			Excluded by title and abstract
551	Kemp	2021	Pushing the bench: A mixed methods study of barriers to and facilitators of identification and referral into depression care by professional nurses in KwaZulu-Natal, South Africa	SSM - Mental Health	doi:10.1016/j.ssmmh.2021.100009			Excluded by title and abstract
552	Kennedy	2013	Masculinity and HIV Risk among Homeless Men in Los Angeles	Psychol Men Masc	doi:10.1037/a0027570			Excluded by title and abstract
553	Kennedy	2007	A quantitative study on the condom-use behaviors of eighteen- to twenty-four-year-old urban African American males	AIDS Patient Care STDS	doi:10.1089/apc.2006.0105			Excluded by title and abstract
554	Kerkhoff	2023	A mixed methods study on men's and women's tuberculosis care journeys in Lusaka, Zambia-Implications for gender-tailored tuberculosis health promotion and case finding strategies	PLOS Glob Public Health	doi:10.1371/journal.pgph.0001372			Excluded by title and abstract
555	Kerrigan	2020	A dream come true": Perspectives on long-acting injectable antiretroviral therapy among female sex workers living with HIV from the Dominican Republic and Tanzania"	PLoS One	doi:10.1371/journal.pone.0234666			Excluded by title and abstract
556	Kesten	2017	Qualitative evaluation of an education intervention for healthcare professionals on appropriate HIV testing in higher prevalence general practices in a city in the southwest of England	HIV medicine	doi:10.1111/hiv.12513		Excluded	Abstract
557	Kesten	2019	Qualitative evaluation of a pilot educational intervention to increase primary care HIV-testing	BMC Fam Pract	doi:10.1186/s12875-019-0962-3		Excluded	HIV education and its impacts on HIV testing
558	Khan	2022	Barriers to and facilitators of accessing HIV services for street-involved youth in Canada and Kenya	BMC Public Health	doi:10.1186/s12889-022-14290-7			Excluded by title and abstract
559	Khan	2021	Understanding the Barriers of HIV Testing Services for Men Who Have Sex With Men and Transgender Women in Bangladesh: A Qualitative Study	Int Q Community Health Educ	doi:10.1177/0272684x21995672			Excluded by title and abstract
560	Khatoon	2018	Socio-demographic characteristics and the utilization of HIV testing and counselling services among the key populations at the Bhutanese Refugees Camps in Eastern Nepal	BMC Res Notes	doi:10.1186/s13104-018-3657-2			Excluded by title and abstract
561	Kielly	2018	Adaptation of POCT for pharmacies to reduce risk and optimize access to care in HIV, the APPROACH study protocol: Examining acceptability and feasibility	Pilot and Feasibility Studies	doi:10.1186/s40814-018-0252-1		Excluded	Protocol
562	Kiene	2015	Barriers to and acceptability of provider-initiated HIV testing and counselling and adopting HIV-prevention behaviours in rural Uganda: a qualitative study	J Health Psychol	doi:10.1177/1359105313500685			Excluded by title and abstract
563	Kim	2021	Asian American Women's Recall of Conversations With Their Mothers About Sexual Health: A Secondary Analysis of Qualitative Data	J Assoc Nurses AIDS Care	doi:10.1097/jnc.0000000000000195			Excluded by title and abstract
564	Kim	2015	Awareness of cervical cancer prevention among mothers of adolescent daughters in Korea: qualitative research	BMJ Open	doi:10.1136/bmjopen-2014-006915			Excluded by title and abstract
565	Kim	2015	Knowledge, perceptions, and decision making about human papillomavirus vaccination among korean american women: a focus group study	Women's health issues	doi:10.1016/j.whi.2014.11.005			Excluded by title and abstract
566	Kim	2022	A Vax4HPV Mobile Application for Parents of Human Papillomavirus Vaccine-Eligible Children: Iterative Formative Assessments	Comput Inform Nurs	doi:10.1097/cin.0000000000000832			Excluded by title and abstract
567	Kimani-Murage	2010	'You opened our eyes': care-giving after learning a child's positive HIV status in rural South Africa	Health Soc Care Community	doi:10.1111/j.1365-2524.2009.00891.x			Excluded by title and abstract
568	Kimani-Murage	2013	It's my secret": barriers to paediatric HIV treatment in a poor rural South African setting"	AIDS Care	doi:10.1080/09540121.2012.748865			Excluded by title and abstract
569	King	2019	Sexual risk reduction interventions for patients attending sexual health clinics: a mixed-methods feasibility study	Health Technol Assess	doi:10.3310/hta23120			Excluded by title and abstract
570	King	2013	Structural barriers to receiving health care services for female sex workers in Russia	Qual Health Res	doi:10.1177/1049732313494854		Excluded	Health care services in Russia
571	King	2017	Motivators and barriers to HIV testing among street-based female sex workers in St. Petersburg, Russia	Glob Public Health	doi:10.1080/17441692.2015.1124905	Included		Excluded by title and abstract
572	Kinsky	2015	Barriers and Facilitators to Implementing Access to HIV Care Interventions: A Qualitative Analysis of the Positive Charge Initiative	AIDS Educ Prev	doi:10.1521/aeap.2015.27.5.391			Excluded by title and abstract
573	Kip	2022	Barriers and facilitators to implementing the HEADSS psychosocial screening tool for adolescents living with HIV/AIDS in teen club program in Malawi: health care providers perspectives	International Journal of Mental Health Systems	doi:10.1186/s13033-022-00520-3			Excluded by title and abstract
574	Kiriazova	2018	Patient and provider perspectives inform an intervention to improve linkage to care for HIV patients in Ukraine	BMC Health Serv Res	doi:10.1186/s12913-018-2885-4			Excluded by title and abstract
575	Kiridaran	2022	Views, attitudes and experiences of South Asian women concerning sexual health services in the UK: a qualitative study	Eur J Contracept Reprod Health Care	doi:10.1080/13625187.2022.2096216		Excluded	Sexual health services, not barriers and facilitators of STI screening
576	Kisigo	2020	At home, no one knows": A qualitative study of retention challenges among women living with HIV in Tanzania"	PLoS One	doi:10.1371/journal.pone.0238232			Excluded by title and abstract
577	Kitchen	2020	Expansion of HIV testing in Eswatini: stakeholder perspectives on reaching the first 90	Afr J AIDS Res	doi:10.2989/16085906.2020.1790399			Excluded by title and abstract
578	Kiyaga	2022	HIV viral load assays when used with whole blood perform well as a diagnostic assay for infants	PLoS One	doi:10.1371/journal.pone.0268127			Excluded by title and abstract
579	Klabbers	2020	Understanding the role of interpersonal violence in assisted partner notification for HIV: a mixed-methods study in refugee settlements in West Nile Uganda	J Glob Health	doi:10.7189/jogh.10.020440			Excluded by title and abstract
580	Klabbers	2021	Health Worker Perspectives on Barriers and Facilitators of Assisted Partner Notification for HIV for Refugees and Ugandan Nationals: A Mixed Methods Study in West Nile Uganda	AIDS Behav	doi:10.1007/s10461-021-03265-1			Excluded by title and abstract
581	Klassen	2017	Gay Men's Understanding and Education of New HIV Prevention Technologies in Vancouver, Canada	Qual Health Res	doi:10.1177/1049732317716419			Excluded by title and abstract
582	Kline	2018	Are dental providers the next line of HPV-related prevention? Providers' perceived role and needs	Papillomavirus Res	doi:10.1016/j.pvr.2018.03.002			Excluded by title and abstract
583	Klopper	2014	Stigma and HIV disclosure in the Cape Metropolitan area, South Africa	Afr J AIDS Res	doi:10.2989/16085906.2014.886606			Excluded by title and abstract
584	Knettel	2019	Serostatus disclosure among a cohort of HIV-infected pregnant women enrolled in HIV care in Moshi, Tanzania: A mixed-methods study	SSM Popul Health	doi:10.1016/j.ssmph.2018.11.007			Excluded by title and abstract
585	Knettel	2023	Patient perspectives on the helpfulness of a community health worker program for HIV care engagement in Tanzania	AIDS Care	doi:10.1080/09540121.2021.1995840			Excluded by title and abstract
586	Knettel	2019	Womenâ€™s perspectives on ImpACT: a coping intervention to address sexual trauma and improve HIV care engagement in Cape Town, South Africa	AIDS care - psychological and socio-medical aspects of AIDS/HIV	doi:10.1080/09540121.2019.1587368			Excluded by title and abstract
587	Knettel	2020	I cannot change what happened to me, but I can learn to change how I feel": A case study from ImpACT, an intervention for women with a history of sexual trauma who are living with HIV in Cape Town, South Africa"	Psychotherapy (Chic)	doi:10.1037/pst0000263			Excluded by title and abstract
588	Knight	2015	Empowering patients to link to care and treatment: qualitative findings about the role of a home-based HIV counselling, testing and linkage intervention in South Africa	AIDS Care	doi:10.1080/09540121.2015.1035633			Excluded by title and abstract
589	Kobetz	2011	Perceptions of HPV and cervical cancer among Haitian immigrant women: implications for vaccine acceptability	Educ Health (Abingdon)	doi:			Excluded by title and abstract
590	Kobrak	2022	Motivations and Barriers to Routine HIV Testing Among Men Who Have Sex with Men in New York City	AIDS Behav	doi:10.1007/s10461-022-03679-5			Excluded by title and abstract
591	Koester	2016	Implementing Multi-Level Interventions to Improve HIV Testing, Linkage-to-and Retention-in-Care Interventions	J Health Care Poor Underserved	doi:10.1353/hpu.2016.0138		Excluded	Study conducted in US
592	Koester	2014	Patient navigation facilitates medical and social services engagement among HIV-infected individuals leaving jail and returning to the community	AIDS Patient Care STDS	doi:10.1089/apc.2013.0279			Excluded by title and abstract
593	Konkle-Parker	2008	Barriers and facilitators to medication adherence in a southern minority population with HIV disease	J Assoc Nurses AIDS Care	doi:10.1016/j.jana.2007.09.005			Excluded by title and abstract
594	Koo	2013	Barriers to male-partner participation in programs to prevent mother-to-child HIV transmission in South Africa	AIDS Educ Prev	doi:10.1521/aeap.2013.25.1.14			Excluded by title and abstract
595	Kopp	1989	Cervical cap receives USFDA approval	IPPF Med Bull	doi:			Excluded by title and abstract
596	Koskan	2018	Anal Cancer Prevention Perspectives Among Foreign-Born Latino HIV-Infected Gay and Bisexual Men	Cancer Control	doi:10.1177/1073274818780368			Excluded by title and abstract
597	Krabbenborg	2021	Community-based HIV testing in The Netherlands: experiences of lay providers and end users at a rapid HIV test checkpoint	AIDS Res Ther	doi:10.1186/s12981-021-00357-9	Included
598	Krakowiak	2020	Reaching hard-to-reach men through home-based couple HIV testing among pregnant women and their male partners in western Kenya: a qualitative study	BMC Public Health	doi:10.1186/s12889-020-08878-0			Excluded by title and abstract
599	Kroeger	2018	Pathways to Congenital Syphilis Prevention: A Rapid Qualitative Assessment of Barriers, and the Public Health Response, in Caddo Parish, Louisiana	Sex Transm Dis	doi:10.1097/olq.0000000000000787			Excluded by title and abstract
600	Krummenacher	2014	Qualitative analysis of barriers and facilitators encountered by HIV patients in an ART adherence programme	Int J Clin Pharm	doi:10.1007/s11096-014-9930-0			Excluded by title and abstract
601	Kubicek	2019	Engaging Young Men in the HIV Prevention and Care Continua: Experiences From Young Men of Color Who Have Sex With Men	AIDS Educ Prev	doi:10.1521/aeap.2019.31.4.325			Excluded by title and abstract
602	Kuchinad	2016	A qualitative study of barriers to and facilitators of optimal engagement in care among PLWH and substance use/misuse	BMC Res Notes	doi:10.1186/s13104-016-2032-4			Excluded by title and abstract
603	Kulisewa	2022	The feasibility and acceptability of a task-shifted intervention for perinatal depression among women living with HIV in Malawi: a qualitative analysis	BMC Psychiatry	doi:10.1186/s12888-022-04476-z			Excluded by title and abstract
604	Kulkarni	2023	Understanding Perceived Barriers to Colposcopy Follow-Up Among Underserved Women at an Urban Teaching Hospital: A Qualitative Study	J Low Genit Tract Dis	doi:10.1097/lgt.0000000000000700			Excluded by title and abstract
605	Kulkarni	2016	Identifying Perceived Barriers along the HIV Care Continuum: Findings from Providers, Peer Educators, and Observations of Provider-Patient Interactions in Ethiopia	J Int Assoc Provid AIDS Care	doi:10.1177/2325957415593635			Excluded by title and abstract
606	Kumar	2019	Implementation fidelity of provider-initiated HIV testing and counseling of tuberculosis patients under the National Tuberculosis Control Program in Kathmandu District of Nepal: an implementation research	BMC Health Serv Res	doi:10.1186/s12913-019-4343-3			Excluded by title and abstract
607	Kumwenda	2011	Reasons for accepting or refusing HIV services among tuberculosis patients at a TB-HIV integration clinic in Malawi	Int J Tuberc Lung Dis	doi:10.5588/ijtld.10.0741			Excluded by title and abstract
608	Kumwenda	2018	Discordance, Disclosure and Normative Gender Roles: Barriers to Couple Testing Within a Community-Level HIV Self-Testing Intervention in Urban Blantyre, Malawi	AIDS Behav	doi:10.1007/s10461-018-2038-0			Excluded by title and abstract
609	Kumwenda	2023	Lived experiences of people living with HIV-A qualitative exploration on the manifestation, drivers, and effects of internalized HIV stigma within the Malawian context	PLoS One	doi:10.1371/journal.pone.0284195			Excluded by title and abstract
610	Kundu	2019	Attitudes and referral practices for pre-exposure prophylaxis (PrEP) among HIV rapid testers and case managers in Philadelphia: A mixed methods study	PLoS One	doi:10.1371/journal.pone.0223486			Excluded by title and abstract
611	Kung	2019	My husband says this: If you are alive, you can be someone…": Facilitators and barriers to cervical cancer screening among women living with HIV in India"	Cancer Causes Control	doi:10.1007/s10552-019-01145-7			Excluded by title and abstract
612	Kutnick	2017	It's a Process: Reactions to HIV Diagnosis and Engagement in HIV Care among High-Risk Heterosexuals	Front Public Health	doi:10.3389/fpubh.2017.00100			Excluded by title and abstract
613	Kwambai	2013	Perspectives of men on antenatal and delivery care service utilisation in rural western Kenya: a qualitative study	BMC Pregnancy Childbirth	doi:10.1186/1471-2393-13-134			Excluded by title and abstract
614	Kyegombe	2014	The impact of SASA!, a community mobilization intervention, on reported HIV-related risk behaviours and relationship dynamics in Kampala, Uganda	Journal of the International AIDS Society	doi:10.7448/IAS.17.1.19232			Excluded by title and abstract
615	Laborde	2020	Understanding PrEP Persistence: Provider and Patient Perspectives	AIDS Behav	doi:10.1007/s10461-020-02807-3			Excluded by title and abstract
616	Lacombe-Duncan	2020	'Transgender Education for Affirmative and Competent HIV and Healthcare (TEACHH)': protocol of community-based intervention development and a non-randomised multisite pilot study with pre-post test design in Canada	BMJ open	doi:10.1136/bmjopen-2019-034144			Excluded by title and abstract
617	Ladner	2016	Experiences and lessons learned from 29 HPV vaccination programs implemented in 19 low and middle-income countries, 2009-2014	BMC Health Serv Res	doi:10.1186/s12913-016-1824-5			Excluded by title and abstract
618	Lafferty	2021	Scaling up sexually transmissible infections point-of-care testing in remote Aboriginal and Torres Strait Islander communities: healthcare workers' perceptions of the barriers and facilitators	Implement Sci Commun	doi:10.1186/s43058-021-00232-8			Excluded by title and abstract
619	Lahai	2022	Factors influencing adherence to antiretroviral therapy from the experience of people living with HIV and their healthcare providers in Sierra Leone: a qualitative study	BMC Health Serv Res	doi:10.1186/s12913-022-08606-x			Excluded by title and abstract
620	Laher	2012	Conversations with mothers: exploring reasons for prevention of mother-to-child transmission (PMTCT) failures in the era of programmatic scale-up in Soweto, South Africa	AIDS Behav	doi:10.1007/s10461-010-9875-9			Excluded by title and abstract
621	Lally	2008	A qualitative study among injection drug using women in Rhode Island: attitudes toward testing, treatment, and vaccination for hepatitis and HIV	AIDS Patient Care STDS	doi:10.1089/apc.2006.0206			Excluded by title and abstract
622	Lambert	2017	It was pain. That's it. It was pain." Lack of oral health care among otherwise healthy young adults living with HIV in South Africa: A qualitative study"	PLoS One	doi:10.1371/journal.pone.0188353			Excluded by title and abstract
623	Landefeld	2018	Prevention of Mother-to-Child Transmission of HIV in Yaounde: Barrier to Care	AIDS Care	doi:10.1080/09540121.2017.1390540			Excluded by title and abstract
624	Lanier	2014	Brief sexual histories and routine HIV/STD testing by medical providers	AIDS Patient Care STDS	doi:10.1089/apc.2013.0328			Excluded by title and abstract
625	Laranjeira	2013	Portuguese women's knowledge and health beliefs about cervical cancer and its screening	Soc Work Public Health	doi:10.1080/19371918.2011.592042			Excluded by title and abstract
626	Larcombe	2023	Because of COVID…": The impacts of COVID-19 on First Nation people accessing the HIV cascade of care in Manitoba, Canada"	PLoS One	doi:10.1371/journal.pone.0288984		Excluded	Aboriginal people
627	Larsson	2010	Mistrust in marriage--reasons why men do not accept couple HIV testing during antenatal care- a qualitative study in eastern Uganda	BMC Public Health	doi:10.1186/1471-2458-10-769			Excluded by title and abstract
628	Lavender	2019	A qualitative study of partner engagement in HIV testing in Malawi and Kenya	Cult Health Sex	doi:10.1080/13691058.2018.1542509			Excluded by title and abstract
629	Lawrence	2021	They Just Tell Me to Abstain:" Variable Access to and Uptake of Sexual and Reproductive Health Services Among Adolescents Living With HIV in Kenya"	Front Reprod Health	doi:10.3389/frph.2021.644832			Excluded by title and abstract
630	Layton	2021	'It's literally giving them a solution in their hands': the views of young Australians towards patient-delivered partner therapy for treating chlamydia	Sex Transm Infect	doi:10.1136/sextrans-2020-054820			Excluded by title and abstract
631	Lazar	2019	Using Chart-Stimulated Recall to Identify Barriers and Facilitators to Routine HIV Testing Among Pediatric Primary Care Providers	J Adolesc Health	doi:10.1016/j.jadohealth.2019.04.005			Excluded by title and abstract
632	Le Bonniec	2022	Barriers and Facilitators to Participation in Health Screening: an Umbrella Review Across Conditions	Prev Sci	doi:10.1007/s11121-022-01388-y			Excluded by title and abstract
633	Le Coeur	2009	Gender and access to HIV testing and antiretroviral treatments in Thailand: why do women have more and earlier access?	Soc Sci Med	doi:10.1016/j.socscimed.2009.05.042			Excluded by title and abstract
634	Lea	2022	Patient and provider perspectives on self-administered electronic substance use and mental health screening in HIV primary care	Addict Sci Clin Pract	doi:10.1186/s13722-022-00293-7			Excluded by title and abstract
635	Leblanc	2021	Acceptability of Nurse-Driven HIV Screening for Key Populations in Emergency Departments: A Mixed-Methods Study	Nurs Res	doi:10.1097/nnr.0000000000000524			Excluded by title and abstract
636	Leblanc	2018	The Uses of Self and Space: Health Providers' Approaches to Engaging Patients into the HIV Care Continuum	AIDS Patient Care STDS	doi:10.1089/apc.2017.0284			Excluded by title and abstract
637	Leblanc	2016	Facilitators and Barriers to HIV Screening: A Qualitative Meta-Synthesis	Qual Health Res	doi:10.1177/1049732315616624		Excluded	Meta-Synthesis
638	Leblanc	2019	Perceived Facilitators and Barriers to Couples' HIV Testing and Counseling in U.S. Clinical Settings: Perspectives From U.S. Health Providers	J Assoc Nurses AIDS Care	doi:10.1097/jnc.0000000000000055			Excluded by title and abstract
639	Lebouché	2013	Minimal interference: A basis for selecting ART for prevention with positives	AIDS Care	doi:10.1080/09540121.2013.764394			Excluded by title and abstract
640	Leddy	2021	Shifting gender norms to improve HIV service uptake: Qualitative findings from a large-scale community mobilization intervention in rural South Africa	PLoS One	doi:10.1371/journal.pone.0260425			Excluded by title and abstract
641	Leddy	2019	Gender-based violence and engagement in biomedical HIV prevention, care and treatment: a scoping review	BMC Public Health	doi:10.1186/s12889-019-7192-4		Excluded	Scoping review
642	Lederer	2021	Facilitators and Barriers to Patient-Delivered Partner Therapy Acceptance for Chlamydia trachomatis Among Young African American Men Who Have Sex With Women in a Southern Urban Epicenter	Sex Transm Dis	doi:10.1097/olq.0000000000001470			Excluded by title and abstract
643	Lee	2021	Women's experiences in a community-based screen-and-treat cervical cancer prevention program in rural Malawi: a qualitative study	BMC Cancer	doi:10.1186/s12885-021-08109-8			Excluded by title and abstract
644	Lee	2017	Barriers to Cervical Cancer Screening and Prevention in Young Korean Immigrant Women: Implications for Intervention Development	J Transcult Nurs	doi:10.1177/1043659616649670			Excluded by title and abstract
645	Lee	2019	Cumulative Stress and Trauma from the Migration Process as Barriers to HIV Testing: A Qualitative Study of Latino Immigrants	J Immigr Minor Health	doi:10.1007/s10903-018-0784-8			Excluded by title and abstract
646	Leidel	2015	Health-care providers' experiences with opt-out HIV testing: a systematic review	AIDS Care	doi:10.1080/09540121.2015.1058895		Excluded	Systematic review
647	Leitinger	2018	Acceptability and HIV Prevention Benefits of a Peer-Based Model of Rapid Point of Care HIV Testing for Australian Gay, Bisexual and Other Men Who Have Sex with Men	AIDS Behav	doi:10.1007/s10461-017-1888-1		Excluded	HIV prevention programme
648	Lemay	2012	A new approach to ensuring oral health care for people living with HIV/AIDS: the dental case manager	Prev Chronic Dis	doi:10.5888/pcd9.110297			Excluded by title and abstract
649	Lemoine	2017	Motivating factors for dual-method contraceptive use among adolescents and young women: a qualitative investigation	Contraception	doi:10.1016/j.contraception.2017.06.011			Excluded by title and abstract
650	Lentz	2020	Broaching the Topic of HIV Self-testing with Potential Sexual Partners Among Men and Transgender Women Who Have Sex with Men in New York and Puerto Rico	AIDS Behav	doi:10.1007/s10461-020-02851-z			Excluded by title and abstract
651	Leshabari	2006	Translating global recommendations on HIV and infant feeding to the local context: the development of culturally sensitive counselling tools in the Kilimanjaro Region, Tanzania	Implement Sci	doi:10.1186/1748-5908-1-22			Excluded by title and abstract
652	Lester	2010	Barriers to implementation of isoniazid preventive therapy in HIV clinics: a qualitative study	Aids	doi:10.1097/01.aids.0000391021.18284.12			Excluded by title and abstract
653	Levy	2016	Correlates of uptake of HIV prevention interventions among black MSM in DC, 2013-2014	Topics in antiviral medicine	doi:			Excluded by title and abstract
654	Lewis	2020	Resilience and pathways to wellness among HIV-positive patients in Ghana: a qualitative study	Afr J AIDS Res	doi:10.2989/16085906.2019.1686034			Excluded by title and abstract
655	Lewycka	2010	A cluster randomised controlled trial of the community effectiveness of two interventions in rural Malawi to improve health care and to reduce maternal, newborn and infant mortality	Trials	doi:10.1186/1745-6215-11-88			Excluded by title and abstract
656	Leyva-F	2000	Simulated clients in drugstores: Prescriptive behaviour of drugstore attendants	Journal of Social and Administrative Pharmacy	doi:			Excluded by title and abstract
657	Leyva-Moral	2021	‘Staying alive’ with antiretroviral therapy: A grounded theory study of people living with HIV in Peru	BMJ Global Health	doi:10.1136/bmjgh-2021-006772			Excluded by title and abstract
658	Li	2017	Barriers and facilitators of linkage to HIV care among HIV-infected young Chinese men who have sex with men: a qualitative study	BMC Health Serv Res	doi:10.1186/s12913-017-2158-7			Excluded by title and abstract
659	Li	2015	A qualitative analysis of barriers to accessing HIV/AIDS-related services among newly diagnosed HIV-positive men who have sex with men in China	Int J STD AIDS	doi:10.1177/0956462414528309			Excluded by title and abstract
660	Li	2023	Delivery of WeChat-Based HIV Result e-Reports in Social Networks for Recruitment of High-Risk Population: Baseline Data From a Cluster Randomized Controlled Trial	J Med Internet Res	doi:10.2196/46793			Excluded by title and abstract
661	Li	2020	A Secondary Mixed Methods Analysis of a Pay-it-Forward Gonorrhea/Chlamydia Testing Program Among Men Who Have Sex With Men in China	Sex Transm Dis	doi:10.1097/olq.0000000000001161			Excluded by title and abstract
662	Liao	2011	Female condom use in the rural sex industry in China: analysis of users and non-users at post-intervention surveys	AIDS Care	doi:10.1080/09540121.2011.555742			Excluded by title and abstract
663	Liberman	2022	Interest without uptake: A mixed-methods analysis of methadone utilization in Kyrgyz prisons	PLoS One	doi:10.1371/journal.pone.0276723			Excluded by title and abstract
664	Lim	2019	A Qualitative Study of HIV Test-and-Treat" Experience Among Men Who Have Sex With Men in Malaysia"	AIDS Educ Prev	doi:10.1521/aeap.2019.31.3.193			Excluded by title and abstract
665	Lima	2021	Diagnostic aspects and in-service training in the decentralization of care to people living with HIV	Rev Esc Enferm USP	doi:10.1590/1980-220x-reeusp-2021-0065			Excluded by title and abstract
666	Lippman	2016	Acceptability and Feasibility of HIV Self-Testing Among Transgender Women in San Francisco: A Mixed Methods Pilot Study	AIDS Behav	doi:10.1007/s10461-015-1236-2			Excluded by title and abstract
667	Lippman	2014	Informing comprehensive HIV prevention: a situational analysis of the HIV prevention and care context, North West Province South Africa	PLoS One	doi:10.1371/journal.pone.0102904			Excluded by title and abstract
668	Liu	2020	Barriers to early diagnosis and treatment of severely immunosuppressed patients with HIV-1 infection: A quantitative and qualitative study	HIV Med	doi:10.1111/hiv.13028			Excluded by title and abstract
669	Liu	2022	It is a process" - a qualitative evaluation of provider acceptability of HIV assisted partner services in western Kenya: experiences, challenges, and facilitators"	BMC Health Serv Res	doi:10.1186/s12913-022-08024-z			Excluded by title and abstract
670	Liu	2015	Qualitative Assessment of Barriers and Facilitators of Access to HIV Testing Among Men Who Have Sex with Men in China	AIDS Patient Care STDS	doi:10.1089/apc.2015.0083			Excluded by title and abstract
671	Livingood	2018	Enhancing the Science of Discovery in Public Health Systems and Services Research Through Participatory Research Methods	Popul Health Manag	doi:10.1089/pop.2017.0042			Excluded by title and abstract
672	Loeliger	2016	Antiretroviral therapy initiation and adherence in rural South Africa: community health workers' perspectives on barriers and facilitators	AIDS Care	doi:10.1080/09540121.2016.1164292			Excluded by title and abstract
673	Lofgren	2018	A qualitative evaluation of an implementation study for cryptococcal antigen screening and treatment in Uganda	Medicine (Baltimore)	doi:10.1097/md.0000000000011722			Excluded by title and abstract
674	Loganathan	2020	Healthcare for migrant workers in destination countries: a comparative qualitative study of China and Malaysia	BMJ Open	doi:10.1136/bmjopen-2020-039800			Excluded by title and abstract
675	Logie	2019	Exploring the Potential of Participatory Theatre to Reduce Stigma and Promote Health Equity for Lesbian, Gay, Bisexual, and Transgender (LGBT) People in Swaziland and Lesotho	Health Educ Behav	doi:10.1177/1090198118760682			Excluded by title and abstract
676	Logie	2012	We don't exist": a qualitative study of marginalization experienced by HIV-positive lesbian, bisexual, queer and transgender women in Toronto, Canada"	J Int AIDS Soc	doi:10.7448/ias.15.2.17392			Excluded by title and abstract
677	Logie	2017	Barriers and facilitators to HIV testing among young men who have sex with men and transgender women in Kingston, Jamaica: a qualitative study	J Int AIDS Soc	doi:10.7448/ias.20.1.21385			Excluded by title and abstract
678	Logie	2021	The role of context in shaping HIV testing and prevention engagement among urban refugee and displaced adolescents and youth in Kampala, Uganda: findings from a qualitative study	Trop Med Int Health	doi:10.1111/tmi.13560			Excluded by title and abstract
679	Logie	2021	Intersecting stigma and HIV testing practices among urban refugee adolescents and youth in Kampala, Uganda: qualitative findings	J Int AIDS Soc	doi:10.1002/jia2.25674			Excluded by title and abstract
680	Logie	2022	Todurujo na Kadurok (empowering youth): study protocol of an HIV self-testing and edutainment comic cluster randomised trial among refugee youth in a humanitarian setting in Uganda	BMJ open	doi:10.1136/bmjopen-2022-065452			Excluded by title and abstract
681	Loos	2016	Acceptability of a Community-Based Outreach HIV-Testing Intervention Using Oral Fluid Collection Devices and Web-Based HIV Test Result Collection Among Sub-Saharan African Migrants: A Mixed-Method Study	JMIR Public Health Surveill	doi:10.2196/publichealth.5519			Excluded by title and abstract
682	Lorch	2015	Do Australian general practitioners believe practice nurses can take a role in chlamydia testing? A qualitative study of attitudes and opinions	BMC infectious diseases	doi:10.1186/s12879-015-0757-7		Excluded	Opinion of GP about role of PN in chlamydia screening
683	Lorch	2015	Practice nurse chlamydia testing in Australian general practice: a qualitative study of benefits, barriers and facilitators	BMC family practice	doi:10.1186/s12875-015-0251-8	Included
684	Lorenc	2011	HIV testing among men who have sex with men (MSM): systematic review of qualitative evidence	Health Educ Res	doi:10.1093/her/cyr064		Excluded	Systematic review
685	Lorimer	2013	Young men's views toward the barriers and facilitators of Internet-based Chlamydia trachomatis screening: qualitative study	J Med Internet Res	doi:10.2196/jmir.2628	Included
686	Lorimer	2009	It has to speak to people's everyday life...": qualitative study of men and women's willingness to participate in a non-medical approach to Chlamydia trachomatis screening"	Sex Transm Infect	doi:10.1136/sti.2008.031138	Included
687	Loue	2006	I don't know who I am: severely mental ill Latina WSW navigating differentness	J Lesbian Stud	doi:10.1300/J155v10n01_13			Excluded by title and abstract
688	Louis	2007	Late presentation for HIV care in central Haiti: factors limiting access to care	AIDS Care	doi:10.1080/09540120701203246			Excluded by title and abstract
689	Lui	2018	HIV Testing in Men who have Sex with Men: A Follow-up Review of the Qualitative Literature since 2010	AIDS Behav	doi:10.1007/s10461-017-1752-3		Excluded	Systematic review
690	Lumbantoruan	2018	Understanding women's uptake and adherence in Option B+ for prevention of mother-to-child HIV transmission in Papua, Indonesia: A qualitative study	PLoS One	doi:10.1371/journal.pone.0198329			Excluded by title and abstract
691	Lutnick	2012	Injection drug users' perspectives on placing HIV prevention and other clinical services in pharmacy settings	J Urban Health	doi:10.1007/s11524-011-9651-9			Excluded by title and abstract
692	MacDonell	2022	Optimizing an mHealth Intervention to Improve Uptake and Adherence to HIV Pre-exposure Prophylaxis in Young Transgender Women: Protocol for a Multi-Phase Trial	JMIR Res Protoc	doi:10.2196/37659			Excluded by title and abstract
693	Machine	2011	Issues of expressed stigma of HIV/AIDS among professionals in Southern Sudan	Qual Health Res	doi:10.1177/1049732310392385			Excluded by title and abstract
694	MacKinnon	2021	Patient perspectives on the implementation of routinised syphilis screening with HIV viral load testing: Qualitative process evaluation of the Enhanced Syphilis Screening Among HIV-positive Men trial	BMC Health Serv Res	doi:10.1186/s12913-021-06602-1			Excluded by title and abstract
695	MacPherson	2012	Barriers and facilitators to linkage to ART in primary care: a qualitative study of patients and providers in Blantyre, Malawi	J Int AIDS Soc	doi:10.7448/ias.15.2.18020 18020			Excluded by title and abstract
696	Maddox	2017	Assessing stakeholder perceptions of the acceptability and feasibility of national scale-up for a dual HIV/syphilis rapid diagnostic test in Malawi	Sex Transm Infect	doi:10.1136/sextrans-2016-053062			Excluded by title and abstract
697	Madhivanan	2016	Family and cultural influences on cervical cancer screening among immigrant Latinas in Miami-Dade County, USA	Cult Health Sex	doi:10.1080/13691058.2015.1116125			Excluded by title and abstract
698	Madiba	2017	Fear of stigma, beliefs, and knowledge about HIV are barriers to early access to HIV testing and disclosure for perinatally infected children and adolescents in rural communities in South Africa	South African Family Practice	doi:10.1080/20786190.2017.1329489			Excluded by title and abstract
699	Maeri	2016	How can I tell?" Consequences of HIV status disclosure among couples in eastern African communities in the context of an ongoing HIV "test-and-treat" trial"	AIDS Care	doi:10.1080/09540121.2016.1168917			Excluded by title and abstract
700	Magaço	2019	'Good health' as a barrier and facilitator to ART initiation: a qualitative study in the era of test-and-treat in Mozambique	Cult Health Sex	doi:10.1080/13691058.2018.1535091			Excluded by title and abstract
701	Magnus	2020	Establishing injury surveillance in emergency departments in Nepal: protocol for mixed methods prospective study	BMC Health Serv Res	doi:10.1186/s12913-020-05280-9			Excluded by title and abstract
702	Magowan	2020	Exploring the barriers and facilitators to the acceptability of donor human milk in eastern Uganda - a qualitative study	Int Breastfeed J	doi:10.1186/s13006-020-00272-1			Excluded by title and abstract
703	Magowe	2016	Development and Psychometric Evaluation of Health Protective Sexual Communication Content Discussed Scale for Young Women in Gaborone, Botswana	J Nurs Meas	doi:10.1891/1061-3749.24.3.399			Excluded by title and abstract
704	Mahendradhata	2008	Barriers for introducing HIV testing among tuberculosis patients in Jogjakarta, Indonesia: a qualitative study	BMC Public Health	doi:10.1186/1471-2458-8-385			Excluded by title and abstract
705	Maher	2007	Scaling up HIV treatment, care and support for injecting drug users in Vietnam	Int J Drug Policy	doi:10.1016/j.drugpo.2006.12.006			Excluded by title and abstract
706	Maiorana	2021	She is Like a Sister to Me." Gender-Affirming Services and Relationships are Key to the Implementation of HIV Care Engagement Interventions with Transgender Women of Color"	AIDS Behav	doi:10.1007/s10461-020-02777-6			Excluded by title and abstract
707	Makic	2020	Sensor and Survey Measures Associated With Daily Fatigue in HIV: Findings From a Mixed-Method Study	J Assoc Nurses AIDS Care	doi:10.1097/jnc.0000000000000152			Excluded by title and abstract
708	Makusha	2015	HIV self-testing could revolutionize testing in South Africa, but it has got to be done properly": perceptions of key stakeholders"	PLoS One	doi:10.1371/journal.pone.0122783			Excluded by title and abstract
709	Malahleha	2022	Exploring a community's understanding of HIV vaccine‑induced seropositivity in a South African research setting	S Afr Med J	doi:10.7196/SAMJ.2023.v113i1.16670			Excluded by title and abstract
710	Malebranche	2004	Race and sexual identity: perceptions about medical culture and healthcare among Black men who have sex with men	J Natl Med Assoc	doi:			Excluded by title and abstract
711	Malkin	2022	Factors influencing human papillomavirus school-based immunization in Alberta: A mixed-methods study protocol	PLoS One	doi:10.1371/journal.pone.0278472			Excluded by title and abstract
712	Malone	2021	Coach mpilo: a peer-support intervention to improve men's art linkage & retention	Topics in antiviral medicine	doi:			Excluded by title and abstract
713	Malta	2007	Knowledge, perceived stigma, and care-seeking experiences for sexually transmitted infections: a qualitative study from the perspective of public clinic attendees in Rio de Janeiro, Brazil	BMC Public Health	doi:10.1186/1471-2458-7-18	Included
714	Maluka	2018	Perceptions on male involvement in pregnancy and childbirth in Masasi District, Tanzania: a qualitative study	Reprod Health	doi:10.1186/s12978-018-0512-9			Excluded by title and abstract
715	Maman	2014	HIV status disclosure to families for social support in South Africa (NIMH Project Accept/HPTN 043)	AIDS Care	doi:10.1080/09540121.2013.819400			Excluded by title and abstract
716	Maman	2014	NIMH Project Accept (HPTN 043): results from in-depth interviews with a longitudinal cohort of community members	PloS one	doi:10.1371/journal.pone.0087091			Excluded by title and abstract
717	Mamba	2018	Deterrents to Immediate Antiretroviral Therapy Initiation by Pregnant Women Living with HIV in Hhohho Region, Swaziland	Afr J Reprod Health	doi:10.29063/ajrh2018/v22i4.8			Excluded by title and abstract
718	Mambanga	2016	Factors contributing to men's reluctance to seek HIV counselling and testing at Primary Health Care facilities in Vhembe District of South Africa	Afr J Prim Health Care Fam Med	doi:10.4102/phcfm.v8i2.996			Excluded by title and abstract
719	Manirankunda	2009	It's better not to know": perceived barriers to HIV voluntary counseling and testing among sub-Saharan African migrants in Belgium"	AIDS Educ Prev	doi:10.1521/aeap.2009.21.6.582	Included
720	Manirankunda	2012	It is not easy": challenges for provider-initiated HIV testing and counseling in Flanders, Belgium"	AIDS Educ Prev	doi:10.1521/aeap.2012.24.5.456	Included
721	Manirankunda	2021	Stigma Mechanisms and Outcomes among Sub-Saharan African Descendants in Belgium-Contextualizing the HIV Stigma Framework	Int J Environ Res Public Health	doi:10.3390/ijerph18168635		Excluded	Impact of HIV diagnosis in the lives of sub-saharan migrant living in Belgium
722	Manjate	2015	Male partners' involvement in prevention of mother-to-child HIV transmission in sub-Saharan Africa: A systematic review	Sahara j	doi:10.1080/17290376.2015.1123643			Excluded by title and abstract
723	Mantell	2019	Engaging men in HIV programmes: a qualitative study of male engagement in community-based antiretroviral refill groups in Zimbabwe	J Int AIDS Soc	doi:10.1002/jia2.25403			Excluded by title and abstract
724	Marcell	2017	The Socioecology of Sexual and Reproductive Health Care Use Among Young Urban Minority Males	J Adolesc Health	doi:10.1016/j.jadohealth.2016.11.014			Excluded by title and abstract
725	Marley	2023	Pay-it-forward gonorrhea and chlamydia testing among men who have sex with men and male STD patients in China: the PIONEER pragmatic, cluster randomized controlled trial protocol	BMC Public Health	doi:10.1186/s12889-023-16095-8			Excluded by title and abstract
726	Marlow	2014	Postpartum family planning service provision in Durban, South Africa: client and provider perspectives	Health Care Women Int	doi:10.1080/07399332.2013.815753			Excluded by title and abstract
727	Marlow	2009	Attitudes to HPV vaccination among ethnic minority mothers in the UK: an exploratory qualitative study	Hum Vaccin	doi:10.4161/hv.5.2.7368			Excluded by title and abstract
728	Marrazzo	2008	Acceptability of urine-based screening for Chlamydia trachomatis in asymptomatic young men: a systematic review	Sex Transm Dis	doi:10.1097/OLQ.0b013e31816938ca			Excluded by title and abstract
729	Martínez Pérez	2016	'I Know that I Do Have HIV but Nobody Saw Me': Oral HIV Self-Testing in an Informal Settlement in South Africa	PLoS One	doi:10.1371/journal.pone.0152653			Excluded by title and abstract
730	Martyn	2006	Improving adolescent sexual risk assessment with event history calendars: a feasibility study	J Pediatr Health Care	doi:10.1016/j.pedhc.2005.07.013			Excluded by title and abstract
731	Marwa	2020	Perceived barriers toward provider-initiated hiv testing and counseling (Pitc) in pediatric clinics: A qualitative study involving two regional hospitals in dar-es-salaam, tanzania	HIV/AIDS - Research and Palliative Care	doi:10.2147/HIV.S235818			Excluded by title and abstract
732	Masaro	2012	STI service delivery in British Columbia, Canada; providers' views of their services to youth	BMC Health Serv Res	doi:10.1186/1472-6963-12-240	Included
733	Maseko	2015	Cervical cancer control and prevention in Malawi: need for policy improvement	Pan Afr Med J	doi:10.11604/pamj.2015.22.247.6439			Excluded by title and abstract
734	Mason	2015	Barriers and facilitators to antenatal and delivery care in western Kenya: a qualitative study	BMC Pregnancy Childbirth	doi:10.1186/s12884-015-0453-z			Excluded by title and abstract
735	Masquillier	2015	On the road to HIV/AIDS competence in the household: building a health-enabling environment for people living with HIV/AIDS	Int J Environ Res Public Health	doi:10.3390/ijerph120303264			Excluded by title and abstract
736	Massengale	2016	Community Health Advocate-Identified Enablers of HIV Testing for Latina Immigrant Women	AIDS Educ Prev	doi:10.1521/aeap.2016.28.4.325			Excluded by title and abstract
737	Matchett	2019	Divergent HIV-1-Directed Immune Responses Generated by Systemic and Mucosal Immunization with Replicating Single-Cycle Adenoviruses in Rhesus Macaques	J Virol	doi:10.1128/jvi.02016-18			Excluded by title and abstract
738	Matenge	2018	Barriers to accessing cervical cancer screening among HIV positive women in Kgatleng district, Botswana: A qualitative study	PLoS One	doi:10.1371/journal.pone.0205425			Excluded by title and abstract
739	Mathenjwa	2020	Development and Acceptability of a Tablet-Based App to Support Men to Link to HIV Care: Mixed Methods Approach	JMIR Mhealth Uhealth	doi:10.2196/17549			Excluded by title and abstract
740	Matheson	2015	Fundamental concerns of women living with HIV around the implementation of Option B+	J Int AIDS Soc	doi:10.7448/ias.18.6.20286 20286			Excluded by title and abstract
741	Mathews	2020	Meet people where they are": a qualitative study of community barriers and facilitators to HIV testing and HIV self-testing among African Americans in urban and rural areas in North Carolina"	BMC Public Health	doi:10.1186/s12889-020-08582-z			Excluded by title and abstract
742	Matovu	2014	Men are always scared to test with their partners … it is like taking them to the Police": Motivations for and barriers to couples' HIV counselling and testing in Rakai, Uganda: a qualitative study"	J Int AIDS Soc	doi:10.7448/ias.17.1.19160 19160			Excluded by title and abstract
743	Maughan-Brown	2019	Factors affecting linkage to HIV care and ART initiation following referral for ART by a mobile health clinic in South Africa: evidence from a multimethod study	J Behav Med	doi:10.1007/s10865-018-0005-x			Excluded by title and abstract
744	Maughan-Brown	2018	Stumbling Blocks at the Clinic: Experiences of Seeking HIV Treatment and Care in South Africa	AIDS Behav	doi:10.1007/s10461-017-1877-4			Excluded by title and abstract
745	Maulsby	2015	Unpacking Linkage and Reengagement in HIV Care: A Day in the Life of a Positive Charge Care Coordinator	AIDS Educ Prev	doi:10.1521/aeap.2015.27.5.405			Excluded by title and abstract
746	Maulsby	2017	Barriers and Facilitators to the Implementation of a National HIV Linkage, Re-Engagement, and Retention in Care Program	AIDS Educ Prev	doi:10.1521/aeap.2017.29.5.443			Excluded by title and abstract
747	Mavodza	2022	Family Planning Experiences and Needs of Young Women Living With and Without HIV Accessing an Integrated HIV and SRH Intervention in Zimbabwe-An Exploratory Qualitative Study	Front Glob Womens Health	doi:10.3389/fgwh.2022.781983			Excluded by title and abstract
748	Mavodza	2021	When healthcare providers are supportive, 'I'd rather not test alone': Exploring uptake and acceptability of HIV self-testing for youth in Zimbabwe - A mixed method study	J Int AIDS Soc	doi:10.1002/jia2.25815			Excluded by title and abstract
749	Mayanja	2013	Personal barriers to antiretroviral therapy adherence: case studies from a rural Uganda prospective clinical cohort	Afr Health Sci	doi:10.4314/ahs.v13i2.16			Excluded by title and abstract
750	Mayston	2016	Pathways to HIV testing and care in Goa, India: exploring psychosocial barriers and facilitators using mixed methods	BMC Public Health	doi:10.1186/s12889-016-3456-4			Excluded by title and abstract
751	Mbatha	2014	Obstacles to HIV prevention, treatment and care in selected public universities in South Africa	Afr J AIDS Res	doi:10.2989/16085906.2014.952648			Excluded by title and abstract
752	Mburu	2014	Adolescent HIV disclosure in Zambia: barriers, facilitators and outcomes	J Int AIDS Soc	doi:10.7448/ias.17.1.18866 18866			Excluded by title and abstract
753	Mbuthia	2020	Burden of stigma among tuberculosis patients in a pastoralist community in Kenya: A mixed methods study	PLoS One	doi:10.1371/journal.pone.0240457			Excluded by title and abstract
754	McClelland	2011	Understanding the context of HIV risk behavior among HIV-positive and HIV-negative female sex workers and male bar clients following antiretroviral therapy rollout in Mombasa, Kenya	AIDS Educ Prev	doi:10.1521/aeap.2011.23.4.299			Excluded by title and abstract
755	McCool-Myers	2021	Who Is Practicing Expedited Partner Therapy and Why? Insights From Providers Working in Specialties With High Volumes of Sexually Transmitted Infections	Sex Transm Dis	doi:10.1097/olq.0000000000001337			Excluded by title and abstract
756	McCoy	2009	Barriers and facilitators to HIV testing and linkage to primary care: narratives of people with advanced HIV in the Southeast	AIDS Care	doi:10.1080/09540120902803174			Excluded by title and abstract
757	McDonagh	2020	How to increase chlamydia testing in primary care: a qualitative exploration with young people and application of a meta-theoretical model	Sex Transm Infect	doi:10.1136/sextrans-2019-054309	Included
758	McDonagh	2017	Facilitators and barriers to chlamydia testing in general practice for young people using a theoretical model (COM-B): a systematic review protocol	BMJ Open	doi:10.1136/bmjopen-2016-013588		Excluded	Protocol
759	McDonagh	2018	Application of the COM-B model to barriers and facilitators to chlamydia testing in general practice for young people and primary care practitioners: a systematic review	Implement Sci	doi:10.1186/s13012-018-0821-y		Excluded	Systematic review
760	McDowell	2017	Cervical Cancer Screening Preferences Among Trans-Masculine Individuals: Patient-Collected Human Papillomavirus Vaginal Swabs Versus Provider-Administered Pap Tests	LGBT Health	doi:10.1089/lgbt.2016.0187			Excluded by title and abstract
761	McInziba	2023	Managing household income and antiretroviral therapy adherence among people living with HIV in a low-income setting: a qualitative data from the HPTN 071 (PopART) trial in South Africa	AIDS Res Ther	doi:10.1186/s12981-023-00549-5			Excluded by title and abstract
762	McLaws	1996	Predicting intention to use condoms in homosexual men: an application and extension of the theory of reasoned action	Psychol Health	doi:10.1080/08870449608405002			Excluded by title and abstract
763	McLean	2017	'I wanted to safeguard the baby': a qualitative study to understand the experiences of Option B+ for pregnant women and the potential implications for 'test-and-treat' in four sub-Saharan African settings	Sex Transm Infect	doi:10.1136/sextrans-2016-052972			Excluded by title and abstract
764	McMahon	2022	Understanding Diagnostic Delays for Kaposi Sarcoma in Kenya: A Qualitative Study	J Acquir Immune Defic Syndr	doi:10.1097/qai.0000000000003011			Excluded by title and abstract
765	McMahon	2022	Barriers and facilitators to chemotherapy initiation and adherence for patients with HIV-associated Kaposi’s sarcoma in Kenya: a qualitative study	Infectious Agents and Cancer	doi:10.1186/s13027-022-00444-0			Excluded by title and abstract
766	McNulty	2004	Barriers to opportunistic chlamydia testing in primary care	Br J Gen Pract	doi:	Included
767	McNulty	2010	Overcoming the barriers to chlamydia screening in general practice--a qualitative study	Fam Pract	doi:10.1093/fampra/cmq004			Excluded by title and abstract
768	Medina-Marino	2021	The Community PrEP Study: a randomized control trial leveraging community-based platforms to improve access and adherence to pre-exposure prophylaxis to prevent HIV among adolescent girls and young women in South Africa-study protocol	Trials	doi:10.1186/s13063-021-05402-6			Excluded by title and abstract
769	Medina-Marino	2021	I got tested at home, the help came to me": acceptability and feasibility of home-based TB testing of household contacts using portable molecular diagnostics in South Africa"	Trop Med Int Health	doi:10.1111/tmi.13533			Excluded by title and abstract
770	Megersa	2020	Community cervical cancer screening: Barriers to successful home-based HPV self-sampling in Dabat district, North Gondar, Ethiopia. A qualitative study	PLoS One	doi:10.1371/journal.pone.0243036			Excluded by title and abstract
771	Meggi	2018	Performance of point-of-care birth HIV testing in primary health care clinics: An observational cohort study	PLoS One	doi:10.1371/journal.pone.0198344			Excluded by title and abstract
772	Mehraeen	2021	Investigating the contributing factors to HIV/AIDS infection from the perspective of HIV-infected patients	BMC Psychol	doi:10.1186/s40359-021-00513-w			Excluded by title and abstract
773	Meiberg	2008	Fear of stigmatization as barrier to voluntary HIV counselling and testing in South Africa	East Afr J Public Health	doi:			Excluded by title and abstract
774	Mensah	2020	Acceptability of HPV screening among HIV-infected women attending an HIV-dedicated clinic in Abidjan, Côte d'Ivoire	BMC Womens Health	doi:10.1186/s12905-020-01021-6			Excluded by title and abstract
775	Meremo	2016	Barriers to accessibility and utilization of HIV testing and counseling services in Tanzania: Experience from Angaza Zaidi programme	Pan African Medical Journal	doi:10.11604/pamj.2016.23.189.5683			Excluded by title and abstract
776	Merten	2016	Non-Uptake of HIV Testing in Children at Risk in Two Urban and Rural Settings in Zambia: A Mixed-Methods Study	PLoS One	doi:10.1371/journal.pone.0155510			Excluded by title and abstract
777	Mertens	1998	Observations of sexually transmitted disease consultations in India	Public Health	doi:			Excluded by title and abstract
778	Meskele	2020	Healthcare worker experience and the challenges in screening for intimate partner violence among women who use antiretroviral therapy and other health services in Wolaita Zone, Ethiopia: A phenomenological study	Journal of Multidisciplinary Healthcare	doi:10.2147/JMDH.S269940			Excluded by title and abstract
779	Messer	2013	Barriers and facilitators to testing, treatment entry, and engagement in care by HIV-positive women of color	AIDS Patient Care STDS	doi:10.1089/apc.2012.0435			Excluded by title and abstract
780	Metcalfe	2015	Don't ask, sometimes tell. A survey of men who have sex with men sexual orientation disclosure in general practice	Int J STD AIDS	doi:10.1177/0956462414565404		Excluded	Psychological support and strategies for disclose of sexual orientation of MSM
781	Meunierw	2020	Stages of Adoption of Treatment as Prevention" Among HIV-Negative Men Who Have Sex with Men Who Engage in Exchange Sex"	AIDS Patient Care STDS	doi:10.1089/apc.2020.0062			Excluded by title and abstract
782	Meyerson	2014	Institutional and structural barriers to HIV testing: elements for a theoretical framework	AIDS Patient Care STDS	doi:10.1089/apc.2013.0238			Excluded by title and abstract
783	Middleton	2020	Test@Work Texts: Mobile Phone Messaging to Increase Awareness of HIV and HIV Testing in UK Construction Employees during the COVID-19 Pandemic	Int J Environ Res Public Health	doi:10.3390/ijerph17217819		Excluded	Design and testing of a SMS intervention for HIV prevention
784	Mill	2008	HIV testing and care in Canadian Aboriginal youth: a community based mixed methods study	BMC Infect Dis	doi:10.1186/1471-2334-8-132			Excluded by title and abstract
785	Miller	2019	Development of a Novel Computerized Clinical Decision Support System to Improve Adolescent Sexual Health Care Provision	Acad Emerg Med	doi:10.1111/acem.13570			Excluded by title and abstract
786	Miller	2021	Breaking Down Barriers to HIV Care for Gay and Bisexual Men and Transgender Women: The Advocacy and Other Community Tactics (ACT) Project	AIDS Behav	doi:10.1007/s10461-021-03216-w			Excluded by title and abstract
787	Mimiaga	2019	Positive Strategies to Enhance Problem-Solving Skills (STEPS): a Pilot Randomized, Controlled Trial of a Multicomponent, Technology-Enhanced, Customizable Antiretroviral Adherence Intervention for HIV-Infected Adolescents and Young Adults	AIDS patient care and STDs	doi:10.1089/apc.2018.0138			Excluded by title and abstract
788	Mimiaga	2009	Partner notification after STD and HIV exposures and infections: knowledge, attitudes, and experiences of Massachusetts men who have sex with men	Public Health Rep	doi:10.1177/003335490912400114			Excluded by title and abstract
789	Mitchell	2023	Patient-Identified Markers of Quality Care: Improving HIV Service Delivery for Older African Americans	J Racial Ethn Health Disparities	doi:10.1007/s40615-022-01237-2			Excluded by title and abstract
790	Mitchell	2019	Barriers and Enablers to HIV Care Among Waria (Transgender Women) in Indonesia: A Qualitative Study	AIDS Educ Prev	doi:10.1521/aeap.2019.31.6.538			Excluded by title and abstract
791	Mitchell	2022	Feasibility, Acceptability, and Preliminary Efficacy of a Gamified Mobile Health Contingency Management Intervention for PrEP Adherence Among Black MSM	AIDS Behav	doi:10.1007/s10461-022-03675-9			Excluded by title and abstract
792	Miyashita	2021	A Community-Developed, Web-Based Mobile App Intervention Addressing Social Work and Legal Needs of Black Sexual Minority Men Living With HIV: Protocol for a Randomized Comparison Trial	JMIR research protocols	doi:10.2196/19770			Excluded by title and abstract
793	Mizuno	2022	Utilization of HIV Prevention, Care, and Treatment Services Among Young Men Who Have Sex With Men and Transgender Persons of Color in the U.S. South: A Qualitative Analysis	AIDS Educ Prev	doi:10.1521/aeap.2022.34.6.512			Excluded by title and abstract
794	Mocelin	2023	Barriers and facilitators to confronting HIV/aids and syphilis experienced by Venezuelan women living in Brazil	Revista Panamericana de Salud Publica/Pan American Journal of Public Health	doi:10.26633/RPSP.2023.3		Excluded	Article in portuguese
795	Mocorro	2020	Initiation of HIV pre-exposure prophylaxis in adolescents and young adults: Barriers and opportunities	J Am Assoc Nurse Pract	doi:10.1097/jxx.0000000000000485			Excluded by title and abstract
796	Moges	2020	Barriers and facilitators of same-day antiretroviral therapy initiation among people newly diagnosed with hiv in ethiopia: Qualitative study using the transtheoretical model of behavioral change	Journal of Multidisciplinary Healthcare	doi:10.2147/JMDH.S282116			Excluded by title and abstract
797	Mohamed	2020	Feasibility and acceptability of implementing early infant diagnosis of HIV in Papua New Guinea at the point of care: a qualitative exploration of health worker and key informant perspectives	BMJ open	doi:10.1136/bmjopen-2020-043679			Excluded by title and abstract
798	Mohlala	2009	Partners involvement in HIV testing	International journal of gynaecology and obstetrics	doi:10.1016/S0020-7292(09)60221-6			Excluded by title and abstract
799	Moitra	2011	Acceptance-based behavior therapy to promote HIV medication adherence	AIDS Care	doi:10.1080/09540121.2011.579945			Excluded by title and abstract
800	Momberg	2017	Women's experiences with cervical cancer screening in a colposcopy referral clinic in Cape Town, South Africa: a qualitative analysis	BMJ Open	doi:10.1136/bmjopen-2016-013914			Excluded by title and abstract
801	Momo Kadia	2019	Barriers to and enablers of uptake of and adherence to antiretroviral therapy in the context of integrated HIV and tuberculosis treatment among adults in sub-Saharan Africa: a protocol for a systematic literature review	BMJ Open	doi:10.1136/bmjopen-2019-031789			Excluded by title and abstract
802	Monard	1983	[Vaginal contraception: mechanical or chemical?]	NPN Med	doi:			Excluded by title and abstract
803	Monroe-Wise	2019	Assisted partner notification services for patients receiving HIV care and treatment in an HIV clinic in Nairobi, Kenya: a qualitative assessment of barriers and opportunities for scale-up	Journal of the International AIDS Society	doi:10.1002/jia2.25315			Excluded by title and abstract
804	Moodley	2019	Experiences of social support among persons seeking HIV testing	J Health Psychol	doi:10.1177/1359105316685900			Excluded by title and abstract
805	Morales	2020	Return to Work in Survivors of Human Papillomavirus-Associated Oropharyngeal Cancer: An Australian Experience	Int J Radiat Oncol Biol Phys	doi:10.1016/j.ijrobp.2019.09.001			Excluded by title and abstract
806	Morales-Aleman	2014	Hispanics/Latinos and the HIV continuum of care in the Southern USA: a qualitative review of the literature, 2002-2013	AIDS Care	doi:10.1080/09540121.2014.936817			Excluded by title and abstract
807	Morales-Campos	2021	Cervical cancer, human papillomavirus (HPV), and HPV vaccination: exploring gendered perspectives, knowledge, attitudes, and cultural taboos among Mexican American adults	Ethn Health	doi:10.1080/13557858.2018.1494821			Excluded by title and abstract
808	Morford	2022	Patients' perspectives of medications for addiction treatment in HIV clinics: A qualitative study	J Subst Abuse Treat	doi:10.1016/j.jsat.2022.108767			Excluded by title and abstract
809	Morgan	2019	Acceptability of Women Self-Sampling versus Clinician-Collected Samples for HPV DNA Testing: A Systematic Review	J Low Genit Tract Dis	doi:10.1097/lgt.0000000000000476			Excluded by title and abstract
810	Morin	2006	Removing barriers to knowing HIV status: same-day mobile HIV testing in Zimbabwe	J Acquir Immune Defic Syndr	doi:10.1097/01.qai.0000179455.01068.ab			Excluded by title and abstract
811	Morrison	2016	En sus proprias palabras (in their own words): Latina women's perspectives on enablers of HIV testing using freelisting	Health Education Journal	doi:10.1177/0017896914559786			Excluded by title and abstract
812	Morton	2021	Optimising a couples-focused intervention to increase couples' HIV testing and counselling using the person-based approach: a qualitative study in Kwa-Zulu Natal, South Africa	BMJ Open	doi:10.1136/bmjopen-2020-047408			Excluded by title and abstract
813	Motley	2017	Strategies chosen by YMSM during goal setting to reduce risk for HIV and other sexually transmitted infections: results from the keep it up! 2.0 prevention trial	AIDS education and prevention	doi:10.1521/aeap.2017.29.1.1			Excluded by title and abstract
814	Moucheraud	2022	When You Have Gotten Help, That Means You Were Strong": A Qualitative Study of Experiences in a "Screen and Treat" Program for Cervical Cancer Prevention in Malawi"	J Cancer Educ	doi:10.1007/s13187-020-01828-9			Excluded by title and abstract
815	Moyo	2021	The experiences of sex workers accessing HIV care services in Bulawayo, Zimbabwe	Afr Health Sci	doi:10.4314/ahs.v21i2.14			Excluded by title and abstract
816	Mpata	2021	Experiences of cervical cancer screening in HIV-positive women in Zimbabwe	Curationis	doi:10.4102/curationis.v44i1.2184			Excluded by title and abstract
817	Mphande	2021	Barriers and facilitators to facility HIV self-testing in outpatient settings in Malawi: a qualitative study	BMC public health	doi:10.1186/s12889-021-12213-6			Excluded by title and abstract
818	Mshana	2006	Barriers to accessing antiretroviral therapy in Kisesa, Tanzania: A qualitative study of early rural referrals to the national program	AIDS Patient Care and STDs	doi:10.1089/apc.2006.20.649			Excluded by title and abstract
819	Mtetwa	2013	You are wasting our drugs": health service barriers to HIV treatment for sex workers in Zimbabwe"	BMC Public Health	doi:10.1186/1471-2458-13-698			Excluded by title and abstract
820	Mubiana-Mbewe	2023	Development and validation of a novel scale for antiretroviral therapy readiness among pregnant women in urban Zambia with newly diagnosed HIV infection	AIDS Res Ther	doi:10.1186/s12981-023-00509-z			Excluded by title and abstract
821	Mudzingwa	2022	Factors influencing adolescent girls and young women's uptake of community-based PrEP services following home-based HIV testing in Eastern Cape, South Africa: a qualitative study	AIDS Behav	doi:10.1007/s10461-022-03702-9			Excluded by title and abstract
822	Muhindo	2021	I felt very small and embarrassed by the health care provider when I requested to be tested for syphilis": barriers and facilitators of regular syphilis and HIV testing among female sex workers in Uganda"	BMC Public Health	doi:10.1186/s12889-021-12095-8			Excluded by title and abstract
823	Mukamana	2022	Dehumanizing language, motherhood in the context of HIV, and overcoming HIV stigma - the voices of Rwandan women with HIV: A focus group study	Int J Nurs Stud	doi:10.1016/j.ijnurstu.2022.104339			Excluded by title and abstract
824	Mukora-Mutseyekwa	2022	Implementation of a campus-based and peer-delivered HIV self-testing intervention to improve the uptake of HIV testing services among university students in Zimbabwe: the SAYS initiative	BMC Health Serv Res	doi:10.1186/s12913-022-07622-1			Excluded by title and abstract
825	Mulaudzi	2018	Perceptions of counsellors and youth-serving professionals about sexual and reproductive health services for adolescents in Soweto, South Africa	Reprod Health	doi:10.1186/s12978-018-0455-1			Excluded by title and abstract
826	Mullens	2019	Point-of-care testing (POCT) for HIV/STI targeting MSM in regional Australia at community 'beat' locations	BMC Health Serv Res	doi:10.1186/s12913-019-3899-2		Excluded	Satisfaction with a new POCT
827	Müller	2017	Scrambling for access: availability, accessibility, acceptability and quality of healthcare for lesbian, gay, bisexual and transgender people in South Africa	BMC Int Health Hum Rights	doi:10.1186/s12914-017-0124-4			Excluded by title and abstract
828	Muller	2022	Impact of COVID-19 on substance use disorder treatment services in Kenya: Qualitative findings from healthcare providers	Int J Drug Policy	doi:10.1016/j.drugpo.2022.103710			Excluded by title and abstract
829	Mungo	2023	Feasibility of topical self-administered therapies to improve cervical precancer treatment outcomes among women living with HIV in low-and middle-income countries	Cancer research	doi:10.1158/1538-7445.AM2023-NG13			Excluded by title and abstract
830	Munro	2017	(Dis)integrated Care: Barriers to Health Care Utilization for Trans Women Living With HIV	J Assoc Nurses AIDS Care	doi:10.1016/j.jana.2017.06.001			Excluded by title and abstract
831	Muñoz	2010	'They bring AIDS to us and say we give it to them': Socio-structural context of female sex workers' vulnerability to HIV infection in Ibadan, Nigeria	Sahara j	doi:10.1080/17290376.2010.9724957			Excluded by title and abstract
832	Murray	2018	Optimizing Community-Based HIV Testing and Linkage to Care for Young Persons in Metropolitan Atlanta	AIDS Patient Care STDS	doi:10.1089/apc.2018.0044			Excluded by title and abstract
833	Musheke	2016	Why do marital partners of people living with HIV not test for HIV? A qualitative study in Lusaka, Zambia	BMC Public Health	doi:10.1186/s12889-016-3396-z			Excluded by title and abstract
834	Musheke	2013	A systematic review of qualitative findings on factors enabling and deterring uptake of HIV testing in Sub-Saharan Africa	BMC Public Health	doi:10.1186/1471-2458-13-220			Excluded by title and abstract
835	Musoke	2018	Men's hopes, fears and challenges in engagement in perinatal health and the prevention of mother-to-child transmission of HIV in rural Kenya	Cult Health Sex	doi:10.1080/13691058.2018.1426785			Excluded by title and abstract
836	Mustanski	2017	Sexual and Gender Minority Adolescents' Views On HIV Research Participation and Parental Permission: A Mixed-Methods Study	Perspect Sex Reprod Health	doi:10.1363/psrh.12027			Excluded by title and abstract
837	Mutabazi	2020	Integrating the prevention of mother-to-child transmission of HIV into primary healthcare services after AIDS denialism in South Africa: perspectives of experts and health care workers - a qualitative study	BMC Health Serv Res	doi:10.1186/s12913-020-05381-5			Excluded by title and abstract
838	Mutowo	2021	Barriers to using antenatal care services in a rural district in Zimbabwe	International Journal of Africa Nursing Sciences	doi:10.1016/j.ijans.2021.100319			Excluded by title and abstract
839	Mutumba	2022	A Multilevel Integrated Intervention to Reduce the Impact of HIV Stigma on HIV Treatment Outcomes Among Adolescents Living With HIV in Uganda: Protocol for a Randomized Controlled Trial	JMIR research protocols	doi:10.2196/40101			Excluded by title and abstract
840	Muwanguzi	2020	Employers' and Employees' Perspectives of HIV Self-Testing at Male-Dominated Work Sites and Linkage to Posttest Services in Uganda	J Assoc Nurses AIDS Care	doi:10.1097/jnc.0000000000000188			Excluded by title and abstract
841	Muwanguzi	2022	Linkage to care and treatment among men with reactive HIV self-tests after workplace-based testing in Uganda: A qualitative study	Front Public Health	doi:10.3389/fpubh.2022.650719			Excluded by title and abstract
842	Mwamburi	2005	Factors associated with wanting to know HIV results in South Africa	AIDS Patient Care STDS	doi:10.1089/apc.2005.19.518			Excluded by title and abstract
843	Mwangome	2017	A qualitative study of the determinants of HIV guidelines implementation in two south-eastern districts of Tanzania	Health Policy Plan	doi:10.1093/heapol/czx023			Excluded by title and abstract
844	Mwangwa	2021	Provider and Patient Perspectives of Rapid ART Initiation and Streamlined HIV Care: Qualitative Insights From Eastern African Communities	J Int Assoc Provid AIDS Care	doi:10.1177/23259582211053518			Excluded by title and abstract
845	Mwaniki	2021	Project BESPOKE (Integrated Bio-Behavioral Assessment of HIV and STI Among Young Tertiary Student Men Who Have Sex With Men in Nairobi, Kenya): A Respondent-Driven Sampling Survey Protocol	Front Public Health	doi:10.3389/fpubh.2021.619694			Excluded by title and abstract
846	Mwanza	2023	Laboratory services in the context of prevention of mother-to-child transmission of HIV testing requirements in Copperbelt Province, Zambia: a qualitative inquiry	BMC Health Serv Res	doi:10.1186/s12913-023-09747-3			Excluded by title and abstract
847	Mwisongo	2015	Evaluation of the HIV lay counselling and testing profession in South Africa	BMC Health Serv Res	doi:10.1186/s12913-015-0940-y			Excluded by title and abstract
848	Myers	2011	Barriers and facilitators to enhancing HIV testing in publicly funded primary care clinics: findings from San Francisco	AIDS Educ Prev	doi:10.1521/aeap.2011.23.3_supp.84			Excluded by title and abstract
849	Naanyu	2016	Barriers Influencing Linkage to Hypertension Care in Kenya: Qualitative Analysis from the LARK Hypertension Study	J Gen Intern Med	doi:10.1007/s11606-015-3566-1			Excluded by title and abstract
850	Naigino	2017	HIV status disclosure and associated outcomes among pregnant women enrolled in antiretroviral therapy in Uganda: a mixed methods study	Reprod Health	doi:10.1186/s12978-017-0367-5			Excluded by title and abstract
851	Najmah	2020	Perceptions of and barriers to HIV testing of women in Indonesia	Sex Reprod Health Matters	doi:10.1080/26410397.2020.1848003			Excluded by title and abstract
852	Nakalega	2023	Feasibility and acceptability of peer-delivered HIV self-testing and PrEP for young women in Kampala, Uganda	BMC Public Health	doi:10.1186/s12889-023-16081-0			Excluded by title and abstract
853	Nakanwagi	2016	Facilitators and Barriers to Linkage to HIV Care among Female Sex Workers Receiving HIV Testing Services at a Community-Based Organization in Periurban Uganda: A Qualitative Study	J Sex Transm Dis	doi:10.1155/2016/7673014			Excluded by title and abstract
854	Nakku-Joloba	2019	Perspectives on male partner notification and treatment for syphilis among antenatal women and their partners in Kampala and Wakiso districts, Uganda	BMC Infect Dis	doi:10.1186/s12879-019-3695-y			Excluded by title and abstract
855	Namakhoma	2010	Negotiating multiple barriers: health workers' access to counselling, testing and treatment in Malawi	AIDS Care	doi:10.1080/09540121003607241			Excluded by title and abstract
856	Nangendo	2020	Prevalence, associated factors and perspectives of HIV testing among men in Uganda	PLoS One	doi:10.1371/journal.pone.0237402			Excluded by title and abstract
857	Nanhoe	2018	A pill for the partner via the chlamydia patient? Results from a mixed method study among sexual health care providers in the Netherlands	BMC Infect Dis	doi:10.1186/s12879-018-3139-0		Excluded	Partner notification
858	Nannozi	2017	Fear of an HIV positive test result: an exploration of the low uptake of couples HIV counselling and testing (CHCT) in a rural setting in Mukono district, Uganda	Glob Health Promot	doi:10.1177/1757975916635079			Excluded by title and abstract
859	Nansera	2010	Opportunities and barriers for implementation of integrated TB and HIV care in lower level health units: experiences from a rural western Ugandan district	Afr Health Sci	doi:			Excluded by title and abstract
860	Napierala	2019	HIV self-testing services for female sex workers, Malawi and Zimbabwe	Bull World Health Organ	doi:10.2471/blt.18.223560			Excluded by title and abstract
861	Nardell	2022	Men missing from the HIV care continuum in sub-Saharan Africa: a meta-analysis and meta-synthesis	J Int AIDS Soc	doi:10.1002/jia2.25889			Excluded by title and abstract
862	Nardell	2021	You are not alone": a qualitative study to explore barriers to ART initiation and implications for a proposed community-based youth treatment club among young adults newly diagnosed with HIV in South Africa"	AIDS Care	doi:10.1080/09540121.2020.1861179			Excluded by title and abstract
863	Nardell	2023	Development of Yima Nkqo," a community-based, peer group intervention to support treatment initiation for young adults with HIV in South Africa"	PLoS One	doi:10.1371/journal.pone.0280895			Excluded by title and abstract
864	Narh-Bana	2022	Factors influencing the implementation of TB screening among PLHIV in selected HIV clinics in Ghana: a qualitative study	BMC Health Serv Res	doi:10.1186/s12913-022-08295-6			Excluded by title and abstract
865	Nash	2020	Combined HIV Adolescent Prevention Study (CHAPS): comparison of HIV pre-exposure prophylaxis regimens for adolescents in sub-Saharan Africa-study protocol for a mixed-methods study including a randomised controlled trial	Trials	doi:10.1186/s13063-020-04760-x			Excluded by title and abstract
866	Natoli	2015	Public health implications of molecular point-of-care testing for chlamydia and gonorrhoea in remote primary care services in Australia: a qualitative study	BMJ Open	doi:10.1136/bmjopen-2014-006922		Excluded	Aboriginal people
867	Naughton	2023	'If there is joy… I think it can work well': a qualitative study investigating relationship factors impacting HIV self-testing acceptability among pregnant women and male partners in Uganda	BMJ Open	doi:10.1136/bmjopen-2022-067172			Excluded by title and abstract
868	Naugle	2019	Bringing fear into focus: The intersections of HIV and masculine gender norms in Côte d'Ivoire	PLoS One	doi:10.1371/journal.pone.0223414			Excluded by title and abstract
869	Navaza	2012	Reluctance to do blood testing limits HIV diagnosis and appropriate health care of sub-Saharan African migrants living in Spain	AIDS Behav	doi:10.1007/s10461-010-9871-0	Included
870	Nct	2005	Development and Evaluation of an HIV, STD, and Pregnancy Prevention Program for Middle School Students	https://clinicaltrials.gov/show/NCT00161382	doi:			Excluded by title and abstract
871	Nct	2009	An Arts Intervention for Drug-Using Homeless Youth	https://clinicaltrials.gov/show/NCT00862238	doi:			Excluded by title and abstract
872	Nct	2010	Delivery, Uptake and Acceptability of HPV Vaccination in Tanzanian Girls	https://clinicaltrials.gov/show/NCT01173900	doi:			Excluded by title and abstract
873	Nct	2012	CARE Corrections: technology for Jail HIV/HCV Testing, Linkage, and Care (TLC)	https://clinicaltrials.gov/show/NCT01721226	doi:			Excluded by title and abstract
874	Nct	2012	The Feasibility of Using a General Health Screen to Increase HIV Testing in Community Pharmacies	https://clinicaltrials.gov/show/NCT01751100	doi:			Excluded by title and abstract
875	Nct	2013	Comparing the Effectiveness of Two Alcohol+Adherence Interventions for HIV+ Youth	https://clinicaltrials.gov/show/NCT01969461	doi:			Excluded by title and abstract
876	Nct	2013	Social Network Intervention to Engage Out-of-Care PLH Into Treatment	https://clinicaltrials.gov/show/NCT01825018	doi:			Excluded by title and abstract
877	Nct	2013	Brazilian HIV/Sexually Transmitted Infection (STI) Prevention for Adolescents With Mental Health Disorder	https://clinicaltrials.gov/show/NCT01854853	doi:			Excluded by title and abstract
878	Nct	2013	Technology-Enhanced Peer Navigation to Improve IDUs' Engagement in HIV Care	https://clinicaltrials.gov/show/NCT01941108	doi:			Excluded by title and abstract
879	Nct	2013	Couples in Context: an RCT of a Couples-based HIV Prevention Intervention	https://clinicaltrials.gov/show/NCT01953133	doi:			Excluded by title and abstract
880	Nct	2014	Improving Medication Adherence in the Alabama Black Belt	https://clinicaltrials.gov/show/NCT02274844	doi:			Excluded by title and abstract
881	Nct	2014	Empowered Sisters Project Making Choices Reducing Risks	https://clinicaltrials.gov/show/NCT02158962	doi:			Excluded by title and abstract
882	Nct	2014	Improving Drug Adherence Among Adolescents in Uganda Using SMS Reminders	https://clinicaltrials.gov/show/NCT02128087	doi:			Excluded by title and abstract
883	Nct	2015	Improving ART Retention and Adherence in Uganda: the WiseMama Study	https://clinicaltrials.gov/show/NCT02396394	doi:			Excluded by title and abstract
884	Nct	2015	Messages For Your Health: a Cancer Screening Prevention Study	https://clinicaltrials.gov/show/NCT02376023	doi:			Excluded by title and abstract
885	Nct	2015	Effectiveness and Acceptability of Availing Skilled Birth Attendance (SBA) Services Through Community Reproductive Health Nurses (CORN) to a Household Level at Rural Communities of Ethiopia; A Cluster Community Trial in Gedeo Zone, SNNPR	https://clinicaltrials.gov/show/NCT02501252	doi:			Excluded by title and abstract
886	Nct	2015	Demand Creation for Couples' HIV Counseling and Testing	https://clinicaltrials.gov/show/NCT02492061	doi:			Excluded by title and abstract
887	Nct	2015	Bridging Income Generation With Group Integrated Care	https://clinicaltrials.gov/show/NCT02501746	doi:			Excluded by title and abstract
888	Nct	2015	CHWs, mHealth, and Combination HIV Prevention	https://clinicaltrials.gov/show/NCT02556957	doi:			Excluded by title and abstract
889	Nct	2015	Evaluating a Microfinance Intervention for Vulnerable Women in Kazakhstan	https://clinicaltrials.gov/show/NCT02406482	doi:			Excluded by title and abstract
890	Nct	2015	Community Intervention for HIV Testing & Care Linkage Among Young MSM in Bulgaria	https://clinicaltrials.gov/show/NCT02639754	doi:			Excluded by title and abstract
891	Nct	2015	Developing and Assessing a Community Based Model of Antiretroviral Care	https://clinicaltrials.gov/show/NCT02337504	doi:			Excluded by title and abstract
892	Nct	2016	Adherence Intervention for HIV-infected Drug Users	https://clinicaltrials.gov/show/NCT02907697	doi:			Excluded by title and abstract
893	Nct	2017	Changing Health Through Food Support (CHEFS) Program	https://clinicaltrials.gov/show/NCT03191253	doi:			Excluded by title and abstract
894	Nct	2017	POSSE Project: a Community-Level Intervention for Black YMSM	https://clinicaltrials.gov/show/NCT03198663	doi:			Excluded by title and abstract
895	Nct	2017	The Treatment Ambassador Program: a Pilot Intervention to Increase Treatment Initiation	https://clinicaltrials.gov/show/NCT03099707	doi:			Excluded by title and abstract
896	Nct	2017	Text-based Follow-up in Zimbabwe's Voluntary Medical Male Circumcision Program	https://clinicaltrials.gov/show/NCT03119337	doi:			Excluded by title and abstract
897	Nct	2018	Young Men's Health Project Targeting HIV Risk Reduction and Substance Abuse	https://clinicaltrials.gov/show/NCT03577301	doi:			Excluded by title and abstract
898	Nct	2018	An Adaptive Intervention for Depression Among Latinos Living With HIV	https://clinicaltrials.gov/show/NCT03668379	doi:			Excluded by title and abstract
899	Nct	2018	Pilot Testing a Behavioral Intervention to Incorporate Advances in HIV Prevention for Black Young MSM in Alabama	https://clinicaltrials.gov/show/NCT03680729	doi:			Excluded by title and abstract
900	Nct	2018	Improving the HIV PrEP Cascade Using an Intervention for Healthcare Providers	https://clinicaltrials.gov/show/NCT03532191	doi:			Excluded by title and abstract
901	Nct	2018	TB Reduction Through ART and TB Screening Project	https://clinicaltrials.gov/show/NCT03739736	doi:			Excluded by title and abstract
902	Nct	2018	PC4PrEP: integrating PrEP Into Primary Care	https://clinicaltrials.gov/show/NCT03617874	doi:			Excluded by title and abstract
903	Nct	2018	HIV Prevention Among Latina Transgender Women Who Have Sex With Men: evaluation of a Locally Developed Intervention	https://clinicaltrials.gov/show/NCT03465852	doi:			Excluded by title and abstract
904	Nct	2018	Expanding HIV Testing Among Uganda Adults Who Utilize Traditional Healers	https://clinicaltrials.gov/show/NCT03718871	doi:			Excluded by title and abstract
905	Nct	2018	A Couple-based Antiretroviral Therapy Adherence Intervention for People Who Inject Drugs	https://clinicaltrials.gov/show/NCT03555396	doi:			Excluded by title and abstract
906	Nct	2019	Development and Implementation of an HIV-testing Intervention for Primary Care in Belgium	https://clinicaltrials.gov/show/NCT04056156	doi:			Excluded by title and abstract
907	Nct	2019	To Reach Unrestricted Services for Transgender Women	https://clinicaltrials.gov/show/NCT03877497	doi:			Excluded by title and abstract
908	Nct	2019	Peer-Educator-coordinated vs Nurse-coordinated ART Refill for Adolescents and Young Adults Living With HIV in Lesotho	https://clinicaltrials.gov/show/NCT03969030	doi:			Excluded by title and abstract
909	Nct	2019	Development of an Intervention to Reduce Heavy Drinking and Improve HIV Care Engagement Among Fisherfolk in Uganda	https://clinicaltrials.gov/show/NCT03919695	doi:			Excluded by title and abstract
910	Nct	2019	Integrated Care Delivery of HIV Prevention and Treatment in AGYW in Zambia	https://clinicaltrials.gov/show/NCT03995953	doi:			Excluded by title and abstract
911	Nct	2019	A Peer-Led Intervention to Improve Postpartum Retention in HIV Care	https://clinicaltrials.gov/show/NCT04168008	doi:			Excluded by title and abstract
912	Nct	2019	Testing an Intervention to Increase HIV Self-Testing Among Young, Black MSM	https://clinicaltrials.gov/show/NCT04210271	doi:			Excluded by title and abstract
913	Nct	2019	An Evaluation of the Effectiveness of e-IMCI Implementation in Primary Health Care Clinics in South Africa	https://clinicaltrials.gov/show/NCT04074083	doi:			Excluded by title and abstract
914	Nct	2019	Linking High-Risk Jail Detainees to HIV Pre-Exposure Prophylaxis: prEP-LINK	https://clinicaltrials.gov/show/NCT04064567	doi:			Excluded by title and abstract
915	Nct	2019	Life Steps for PrEP for Youth	https://clinicaltrials.gov/show/NCT03805451	doi:			Excluded by title and abstract
916	Nct	2019	Planning the mPACT Trial - mHealth Strategies for the Pediatric to Adult HIV Care Transition	https://clinicaltrials.gov/show/NCT03876483	doi:			Excluded by title and abstract
917	Nct	2019	HIV+ Substance Users Released From Jail	https://clinicaltrials.gov/show/NCT03834779	doi:			Excluded by title and abstract
918	Nct	2020	Alcohol Reduction Among People With TB and HIV in India	https://clinicaltrials.gov/show/NCT04230395	doi:			Excluded by title and abstract
919	Nct	2020	PrEP Talk: prEP Uptake With Young Black MSM and Their Close Friends	https://clinicaltrials.gov/show/NCT04601649	doi:			Excluded by title and abstract
920	Nct	2020	Reaching 90 90 90 in Adolescents in Zambia: using All Our SKILLZ	https://clinicaltrials.gov/show/NCT04429061	doi:			Excluded by title and abstract
921	Nct	2020	Expedited Partner Therapy and the HIV Prevention Cascade	https://clinicaltrials.gov/show/NCT04553211	doi:			Excluded by title and abstract
922	Nct	2020	Youth-friendly Sexual and Reproductive Healthcare Pilot in Mumbai, India	https://clinicaltrials.gov/show/NCT04307849	doi:			Excluded by title and abstract
923	Nct	2020	HIV Prevention Peer Navigation for Justice Involved Women	https://clinicaltrials.gov/show/NCT04680390	doi:			Excluded by title and abstract
924	Nct	2020	Suubi4Stigma: addressing HIV-Associated Stigma Among Adolescents	https://clinicaltrials.gov/show/NCT04528732	doi:			Excluded by title and abstract
925	Nct	2020	Syphilis Self-testing to Expand Test Uptake Among Men Who Have Sex With Men (SST)	https://clinicaltrials.gov/show/NCT04480749	doi:			Excluded by title and abstract
926	Nct	2020	Targeting HIV Retention and Improved Viral Load Through Engagement ('THRIVE')	https://clinicaltrials.gov/show/NCT04481373	doi:			Excluded by title and abstract
927	Nct	2021	Self-Test Strategies and Linkage Incentives to Improve ART and PrEP Uptake in Men	https://clinicaltrials.gov/show/NCT04772469	doi:			Excluded by title and abstract
928	Nct	2021	Expanding Health Systems Research to Optimize Hypertension Care Cascade in HIV-Infected Individuals in Mozambique	https://clinicaltrials.gov/show/NCT05002322	doi:			Excluded by title and abstract
929	Nct	2021	East Africa Point of Care Viral Load Study	https://clinicaltrials.gov/show/NCT05048472	doi:			Excluded by title and abstract
930	Nct	2021	Prevention and Control of Neoplasms Associated With HPV in High-risk Groups in Mexico City: the Condesa Study	https://clinicaltrials.gov/show/NCT05149248	doi:			Excluded by title and abstract
931	Nct	2021	Integrating a Stepped Care Model of Screening and Treatment for Depression Into Malawi's National HIV Care Delivery Platform	https://clinicaltrials.gov/show/NCT04777006	doi:			Excluded by title and abstract
932	Nct	2021	Engaging Men Through HIV Self-Testing With Differentiated Care to Improve ART Initiation and Viral Suppression Among Men in Malawi	https://clinicaltrials.gov/show/NCT04858243	doi:			Excluded by title and abstract
933	Nct	2021	Supporting Sustained HIV Treatment Adherence After Initiation	https://clinicaltrials.gov/show/NCT05040841	doi:			Excluded by title and abstract
934	Nct	2022	PrEP2Prevent An Online PrEP Navigation and Activation Intervention	https://clinicaltrials.gov/show/NCT05281393	doi:			Excluded by title and abstract
935	Nct	2022	1MoreStep: an Intervention to Increase HIV Care Engagement and Reduce Intimate Partner Violence Among Black Women Living With HIV	https://clinicaltrials.gov/show/NCT05608421	doi:			Excluded by title and abstract
936	Nct	2022	Community-based Education, Navigation, and Support Intervention for Military Veterans	https://clinicaltrials.gov/show/NCT05343169	doi:			Excluded by title and abstract
937	Nct	2022	Reducing Psychological Barriers to PrEP Persistence Among Pregnant and Postpartum Women in Cape Town, South Africa	https://clinicaltrials.gov/show/NCT05624931	doi:			Excluded by title and abstract
938	Nct	2022	Removing Barriers: community Partnering for Innovative Solutions to the Opioid Crisis	https://clinicaltrials.gov/show/NCT05665179	doi:			Excluded by title and abstract
939	Nct	2023	Pay-it-forward Gonorrhea and Chlamydia Testing Among Men in China	https://clinicaltrials.gov/show/NCT05723263	doi:			Excluded by title and abstract
940	Nct	2023	HIV Self-testing With Online Supervision for Vietnamese MSM	https://clinicaltrials.gov/show/NCT05797961	doi:			Excluded by title and abstract
941	Nct	2023	South Africa Smoking Cessation and Engagement in HIV/TB Care Care	https://clinicaltrials.gov/show/NCT05842161	doi:			Excluded by title and abstract
942	Nct	2023	Stress and HIV-related Stigma Among Men in Viet Nam	https://clinicaltrials.gov/show/NCT05732675	doi:			Excluded by title and abstract
943	Nct	2023	Improving HIV Adherence Care for Key Populations in India	https://clinicaltrials.gov/show/NCT05869461	doi:			Excluded by title and abstract
944	Ndulo	2000	Shopping" for sexually transmitted disease treatment: focus group discussions among lay persons in rural and urban Zambia"	Sex Transm Dis	doi:10.1097/00007435-200010000-00002			Excluded by title and abstract
945	Ndyabakira	2019	Leveraging incentives to increase HIV testing uptake among men: qualitative insights from rural Uganda	BMC Public Health	doi:10.1186/s12889-019-8073-6			Excluded by title and abstract
946	Neff	2019	Turning disability into ability: barriers and facilitators to initiating and maintaining exercise among older men living with HIV	AIDS Care	doi:10.1080/09540121.2018.1493186			Excluded by title and abstract
947	Negash	2021	Rapid ethical appraisal of stakeholder views on research prior to undertaking immunopathogenesis studies on podoconiosis in northeast Ethiopia during a period of social instability	Trans R Soc Trop Med Hyg	doi:10.1093/trstmh/trab003			Excluded by title and abstract
948	Nehring	2000	Disclosing the diagnosis of pediatric HIV infection: mothers' views	J Soc Pediatr Nurs	doi:10.1111/j.1744-6155.2000.tb00081.x			Excluded by title and abstract
949	Newberry Le Vay	2021	Mortality trends and access to care for cardiovascular diseases in Agincourt, rural South Africa: a mixed-methods analysis of verbal autopsy data	BMJ Open	doi:10.1136/bmjopen-2020-048592			Excluded by title and abstract
950	Newman	2023	Multilevel Factors Impacting PrEP Engagement Among Young Gay Men and Young Transgender Women in Thailand: A Qualitative Analysis	J Int Assoc Provid AIDS Care	doi:10.1177/23259582231188221			Excluded by title and abstract
951	Newton	2013	Key informant perceptions of youth-focussed sexual health promotion programs in Australia	Sex Health	doi:10.1071/sh12046			Excluded by title and abstract
952	Ng'andu	2022	Sexual and reproductive health services during outbreaks, epidemics, and pandemics in sub-Saharan Africa: a literature scoping review	Syst Rev	doi:10.1186/s13643-022-02035-x			Excluded by title and abstract
953	Ngamvithayapong-Yanai	2019	Stigma against tuberculosis may hinder non-household contact investigation: A qualitative study in Thailand	Public Health Action	doi:10.5588/pha.18.0055			Excluded by title and abstract
954	Ngangue	2016	[Return for HIV test results after voluntary screening in Cameroon]	Sante Publique	doi:			Excluded by title and abstract
955	Ngcobo	2020	They come and knock at the gate until the neighbours see". Perceived barriers and benefits of implementing HIV care at the community level in Tshwane district: A qualitative study"	PLoS One	doi:10.1371/journal.pone.0240740			Excluded by title and abstract
956	Ngcobo	2022	Roles, Barriers, and Recommendations for Community Health Workers Providing Community-Based HIV Care in Sub-Saharan Africa: A Review	AIDS Patient Care STDS	doi:10.1089/apc.2022.0020			Excluded by title and abstract
957	Ngugi	2020	Factors affecting uptake and completion of isoniazid preventive therapy among HIV-infected children at a national referral hospital, Kenya: a mixed quantitative and qualitative study	BMC Infect Dis	doi:10.1186/s12879-020-05011-9			Excluded by title and abstract
958	Nguyen	2007	Recruitment and follow-up of injecting drug users in the setting of early hepatitis C treatment: insights from the ATAHC study	Int J Drug Policy	doi:10.1016/j.drugpo.2007.01.007			Excluded by title and abstract
959	Nhassengo	2018	Barriers and facilitators to the uptake of Test and Treat in Mozambique: A qualitative study on patient and provider perceptions	PLoS One	doi:10.1371/journal.pone.0205919			Excluded by title and abstract
960	Nicholls	2022	Experiences of and attitudes towards HIV testing for Asian, Black and Latin American men who have sex with men (MSM) in the SELPHI (HIV Self-Testing Public Health Intervention) randomized controlled trial in England and Wales: implications for HIV self-testing	BMC public health	doi:10.1186/s12889-022-13189-7			Excluded by title and abstract
961	Nicol	2017	Perceptions about data-informed decisions: an assessment of information-use in high HIV-prevalence settings in South Africa	BMC Health Serv Res	doi:10.1186/s12913-017-2641-1			Excluded by title and abstract
962	Nicol	2023	Enhancing linkage to HIV care in the Universal Test and Treat" era: Barriers and enablers to HIV care among adults in a high HIV burdened district in KwaZulu-Natal, South Africa"	BMC Public Health	doi:10.1186/s12889-023-16576-w			Excluded by title and abstract
963	Nicol	2022	Strengthening health system's capacity for pre-exposure prophylaxis for adolescent girls and young women and adolescent boys and young men in South Africa (SHeS'Cap-PrEP): Protocol for a mixed methods study in KwaZulu-Natal, South Africa	PLoS One	doi:10.1371/journal.pone.0264808			Excluded by title and abstract
964	Nixon	2014	Perceptions of HIV-related health services in Zambia for people with disabilities who are HIV-positive	J Int AIDS Soc	doi:10.7448/ias.17.1.18806 18806			Excluded by title and abstract
965	Njau	2019	A systematic review of qualitative evidence on factors enabling and deterring uptake of HIV self-testing in Africa	BMC Public Health	doi:10.1186/s12889-019-7685-1			Excluded by title and abstract
966	Njau	2016	The effects of HIV self-testing on the uptake of HIV testing and linkage to antiretroviral treatment among adults in Africa: a systematic review protocol	Syst Rev	doi:10.1186/s13643-016-0230-8			Excluded by title and abstract
967	Njau	2020	Feasibility of an HIV self-testing intervention: a formative qualitative study among individuals, community leaders, and HIV testing experts in northern Tanzania	BMC Public Health	doi:10.1186/s12889-020-08651-3			Excluded by title and abstract
968	Njau	2014	HIV testing preferences in Tanzania: a qualitative exploration of the importance of confidentiality, accessibility, and quality of service	BMC Public Health	doi:10.1186/1471-2458-14-838			Excluded by title and abstract
969	Njau	2012	Perceived acceptability of home-based couples voluntary HIV counseling and testing in Northern Tanzania	AIDS Care	doi:10.1080/09540121.2011.608796			Excluded by title and abstract
970	Njuki	2014	Using verbal and social autopsies to explore health-seeking behaviour among HIV-positive women in Kenya: a retrospective study	BMC Womens Health	doi:10.1186/1472-6874-14-77			Excluded by title and abstract
971	Nkamba	2017	Barriers and facilitators to the implementation of antenatal syphilis screening and treatment for the prevention of congenital syphilis in the Democratic Republic of Congo and Zambia: results of qualitative formative research	BMC Health Serv Res	doi:10.1186/s12913-017-2494-7			Excluded by title and abstract
972	Nkwonta	2022	I don't think I have a chance to get it": International university student HPV knowledge and preventive behaviors"	J Am Coll Health	doi:10.1080/07448481.2020.1740232			Excluded by title and abstract
973	Nnaji	2021	Implementation research approaches to promoting universal health coverage in Africa: a scoping review	BMC Health Serv Res	doi:10.1186/s12913-021-06449-6			Excluded by title and abstract
974	Nordqvist	2006	Assessing and achieving readiness to initiate HIV medication	Patient Educ Couns	doi:10.1016/j.pec.2005.09.014			Excluded by title and abstract
975	Normansell	2016	Exploring access and attitudes to regular sexually transmitted infection screening: the views of young, multi-ethnic, inner-city, female students	Health Expect	doi:10.1111/hex.12354	Included
976	Nsoh	2021	Predictors of antiretroviral therapy interruptions and factors influencing return to care at the Nkolndongo Health District, Cameroon	Afr Health Sci	doi:10.4314/ahs.v21i1.6S			Excluded by title and abstract
977	Nunn	2012	African American patient experiences with a rapid HIV testing program in an urban public clinic	J Natl Med Assoc	doi:10.1016/s0027-9684(15)30125-5			Excluded by title and abstract
978	Nunn	2020	Recommendations for intervention content to enhance HIV pre-exposure prophylaxis uptake among men who have sex with men receiving care at sexually transmitted disease clinics	Journal of Men's Health	doi:10.15586/JOMH.V16I3.198			Excluded by title and abstract
979	Nyabigambo	2023	Facilitators and Barriers to HPV Self-Sampling as a Cervical Cancer Screening Option among Women Living with HIV in Rural Uganda	Int J Environ Res Public Health	doi:10.3390/ijerph20116004			Excluded by title and abstract
980	Nyaga	2014	FACTORS INFLUENCING VOLUNTARY MEDICAL MALE CIRCUMCISION AMONG MEN AGED 18-50 YEARS IN KIBERA DIVISION	East Afr Med J	doi:			Excluded by title and abstract
981	Nyambe	2018	Differences in Cervical Cancer Screening Knowledge and Practices by HIV Status and Geographic Location: Implication for Program Implementation in Zambia	Afr J Reprod Health	doi:10.29063/ajrh2018/v22i4.10			Excluded by title and abstract
982	Nyanzi-Wakholi	2009	The role of HIV testing, counselling, and treatment in coping with HIV/AIDS in Uganda: a qualitative analysis	AIDS Care	doi:10.1080/09540120802657498			Excluded by title and abstract
983	Nyasulu	2018	Knowledge, beliefs, and perceptions of tuberculosis among community members in Ntcheu district, Malawi	Journal of Multidisciplinary Healthcare	doi:10.2147/JMDH.S156949			Excluded by title and abstract
984	Nyato	2019	Facilitators and barriers to linkage to HIV care and treatment among female sex workers in a community-based HIV prevention intervention in Tanzania: A qualitative study	PLoS One	doi:10.1371/journal.pone.0219032			Excluded by title and abstract
985	Nyirenda	2023	Drivers of uptake of HIV testing services, a snapshot of barriers and facilitators among adolescent boys and young men in Lusaka: a qualitative study	BMJ Open	doi:10.1136/bmjopen-2022-062928			Excluded by title and abstract
986	Nyirenda-Nyang'wa	2023	'If I am on ART, my new-born baby should be put on treatment immediately': Exploring the acceptability, and appropriateness of Cepheid Xpert HIV-1 Qual assay for early infant diagnosis of HIV in Malawi	PLOS Glob Public Health	doi:10.1371/journal.pgph.0001135			Excluded by title and abstract
987	Nyondo	2014	Stakeholders' perceptions on factors influencing male involvement in prevention of mother to child transmission of HIV services in Blantyre, Malawi	BMC Public Health	doi:10.1186/1471-2458-14-691			Excluded by title and abstract
988	O'Brien	2018	Health System Features That Enhance Access to Comprehensive Primary Care for Women Living with HIV in High-Income Settings: A Systematic Mixed Studies Review	AIDS Patient Care STDS	doi:10.1089/apc.2017.0305			Excluded by title and abstract
989	O'Connor	2015	Influences on human papillomavirus (HPV)-related information needs among women having HPV tests for follow-up of abnormal cervical cytology	J Fam Plann Reprod Health Care	doi:10.1136/jfprhc-2013-100750			Excluded by title and abstract
990	O'Gorman	2010	Prevention of mother-to-child transmission of HIV infection: views and perceptions about swallowing nevirapine in rural Lilongwe, Malawi	BMC Public Health	doi:10.1186/1471-2458-10-354			Excluded by title and abstract
991	Ochoa-Manjarrés	2016	[Introduction of rapid syphilis and HIV testing in prenatal care in Colombia: qualitative analysis]	Rev Panam Salud Publica	doi:			Excluded by title and abstract
992	Odediran	2022	A Qualitative Study Exploring Factors Associated with Retention in HIV Care among Women with HIV in a Large HIV Clinic in Lagos, Nigeria, after Implementing the Test and Treat Policy	AIDS Research and Treatment	doi:10.1155/2022/9074844			Excluded by title and abstract
993	Odiachi	2020	A mixed-methods assessment of disclosure of HIV status among expert mothers living with HIV in rural Nigeria	PLoS One	doi:10.1371/journal.pone.0232423			Excluded by title and abstract
994	Odlum	2012	Perceptions of predisposing, enabling, and reinforcing factors influencing the use of a continuity of care document in special needs PLWH	J Health Care Poor Underserved	doi:10.1353/hpu.2012.0172			Excluded by title and abstract
995	Offorjebe	2020	Acceptability of index partner HIV self-testing among HIV-positive clients in Malawi: A mixed methods analysis	PLoS One	doi:10.1371/journal.pone.0235008			Excluded by title and abstract
996	Oga-Omenka	2020	Factors influencing diagnosis and treatment initiation for multidrug-resistant/rifampicin-resistant tuberculosis in six sub-Saharan African countries: a mixed-methods systematic review	BMJ Glob Health	doi:10.1136/bmjgh-2019-002280			Excluded by title and abstract
997	Ogbuji	2010	Quality of life among persons living with HIV infection in Ibadan, Nigeria	Afr J Med Med Sci	doi:			Excluded by title and abstract
998	Okal	2020	It is always better for a man to know his HIV status" - A qualitative study exploring the context, barriers and facilitators of HIV testing among men in Nairobi, Kenya"	PLoS One	doi:10.1371/journal.pone.0231645			Excluded by title and abstract
999	Okegbe	2023	A Landscape Analysis of Prevention of Vertical Transmission Program Data and Interventions From Fiscal Years 2019-2021	J Acquir Immune Defic Syndr	doi:10.1097/qai.0000000000003181			Excluded by title and abstract
1000	Okeibunor	2006	Barriers to care seeking in directly observed therapy short-course (DOTS) clinics and tuberculosis control in southern Nigeria: a qualitative analysis	Int Q Community Health Educ	doi:10.2190/IQ.27.1.c			Excluded by title and abstract
1001	Oketch	2019	Perspectives of women participating in a cervical cancer screening campaign with community-based HPV self-sampling in rural western Kenya: a qualitative study	BMC women's health	doi:10.1186/s12905-019-0778-2			Excluded by title and abstract
1002	Okoboi	2019	Acceptability, perceived reliability and challenges associated with distributing HIV self-test kits to young MSM in Uganda: a qualitative study	J Int AIDS Soc	doi:10.1002/jia2.25269			Excluded by title and abstract
1003	Okot-Chono	2009	Health system barriers affecting the implementation of collaborative TB-HIV services in Uganda	Int J Tuberc Lung Dis	doi:			Excluded by title and abstract
1004	Oladele	2023	Training primary healthcare workers on a task-strengthening strategy for integrating hypertension management into HIV care in Nigeria: implementation strategies, knowledge uptake, and lessons learned	BMC Health Serv Res	doi:10.1186/s12913-023-09603-4			Excluded by title and abstract
1005	Olaniyan	2020	Protocol of a randomized controlled trial to test the effects of client-centered Representative Payee Services on antiretroviral therapy adherence among marginalized people living with HIV	BMC Public Health	doi:10.1186/s12889-020-09500-z			Excluded by title and abstract
1006	Olgin	2020	Preferences and acceptability of law enforcement initiated referrals for people who inject drugs: a mixed methods analysis	Subst Abuse Treat Prev Policy	doi:10.1186/s13011-020-00319-w			Excluded by title and abstract
1007	Oliver de Visser	2013	Identifying and understanding barriers to sexually transmissible infection testing among young people	Sex Health	doi:10.1071/sh13034	Included
1008	Ong	2014	Exploring anal self-examination as a means of screening for anal cancer in HIV positive men who have sex with men: a qualitative study	BMC Public Health	doi:10.1186/1471-2458-14-1257			Excluded by title and abstract
1009	Ong	2015	Why are we not screening for anal cancer routinely - HIV physicians' perspectives on anal cancer and its screening in HIV-positive men who have sex with men: a qualitative study	BMC Public Health	doi:10.1186/s12889-015-1430-1			Excluded by title and abstract
1010	Onyango	2021	School-level Barriers of Antiretroviral Therapy Adherence and Interventions to Overcome them Among Adolescents Living with HIV in Western Kenya: A Qualitative Study	Open AIDS Journal	doi:10.2174/1874613602115010093			Excluded by title and abstract
1011	Operto	2020	Knowledge, attitudes, and practices regarding exclusive breastfeeding among HIV-positive mothers in Uganda: A qualitative study	Int J Health Plann Manage	doi:10.1002/hpm.2966			Excluded by title and abstract
1012	Opio	2022	Perspectives on linkage to care for patients diagnosed with HIV: A qualitative study at a rural health center in South Western Uganda	PLoS One	doi:10.1371/journal.pone.0263864			Excluded by title and abstract
1013	Opollo	2018	Field evaluation of near point of care Cepheid GeneXpert HIV-1 Qual for early infant diagnosis	PLoS One	doi:10.1371/journal.pone.0209778			Excluded by title and abstract
1014	Oryokot	2023	Improving retention and HIV viral load suppression among adolescents living with HIV in TASO Soroti and TASO Mbale centers of excellence using Operation Triple Zero model: a before and after study protocol	Implement Sci Commun	doi:10.1186/s43058-023-00449-9			Excluded by title and abstract
1015	Orza	2015	How does living with HIV impact on women's mental health? Voices from a global survey	J Int AIDS Soc	doi:10.7448/ias.18.6.20289 20289			Excluded by title and abstract
1016	Owens	2020	Providing reproductive health services for women who inject drugs: a pilot program	Harm Reduct J	doi:10.1186/s12954-020-00395-y			Excluded by title and abstract
1017	Pactr	2020	Tambua Mapema Plus	https://trialsearch.who.int/Trial2.aspx?TrialID=PACTR202008859669317	doi:			Excluded by title and abstract
1018	Pactr	2020	Partners Scale-Up Project (PSUP)	http://www.who.int/trialsearch/Trial2.aspx?TrialID=PACTR202003743599701	doi:			Excluded by title and abstract
1019	Padovese	2021	Sexually transmitted infections' epidemiology and knowledge, attitude and practice survey in a set of migrants attending the sexual health clinic in Malta	J Eur Acad Dermatol Venereol	doi:10.1111/jdv.16949		Excluded	Prevalence and risk behaviour of STIs
1020	Påfs	2015	'They would never receive you without a husband': Paradoxical barriers to antenatal care scale-up in Rwanda	Midwifery	doi:10.1016/j.midw.2015.09.010			Excluded by title and abstract
1021	Paiva	2011	Self-disclosure of HIV diagnosis to sexual partners by heterosexual and bisexual men: a challenge for HIV/AIDS care and prevention	Cad Saude Publica	doi:10.1590/s0102-311x2011000900004		Excluded	Disclosure of HIV+ serostatus to partners
1022	Pal	2016	Acceptability Study on HIV Self-Testing among Transgender Women, Men who Have Sex with Men, and Female Entertainment Workers in Cambodia: A Qualitative Analysis	PLoS One	doi:10.1371/journal.pone.0166129			Excluded by title and abstract
1023	Palinkas	2014	Client perspectives on design and implementation of a couples-based intervention to reduce sexual and drug risk behaviors among female sex workers and their noncommercial partners in Tijuana and Ciudad Juárez, México	AIDS Behav	doi:10.1007/s10461-014-0715-1		Excluded	Couples-based program of sexual and drug risk behaviours
1024	Palma-Pinedo	2018	[Barriers identified by the health staff for the screening of human immunodeficiency virus in indigenous populations of the peruvian amazon]	Rev Peru Med Exp Salud Publica	doi:10.17843/rpmesp.2018.354.3855			Excluded by title and abstract
1025	Panditrao	2015	Barriers associated with the utilization of continued care among HIV-infected women who had previously enrolled in a private sector PMTCT program in Maharashtra, India	AIDS Care	doi:10.1080/09540121.2014.990868			Excluded by title and abstract
1026	Pantalone	2020	The Impact of Pre-Exposure Prophylaxis on Sexual Communication and Sexual Behavior of Urban Gay and Bisexual Men	Arch Sex Behav	doi:10.1007/s10508-019-01478-z			Excluded by title and abstract
1027	Pantelic	2020	Multiple forms of discrimination and internalized stigma compromise retention in HIV care among adolescents: findings from a South African cohort	J Int AIDS Soc	doi:10.1002/jia2.25488			Excluded by title and abstract
1028	Parish	2018	A Qualitative Study of Rapid HIV Testing and Lesbian, Gay, Bisexual, Transgender, and Queer Competency in the Oral Health Setting: Practices and Attitudes of New York State Dental Directors	Oral Health Prev Dent	doi:10.3290/j.ohpd.a40958			Excluded by title and abstract
1029	Parish	2018	HIV testing in the dental setting: perspectives and practices of experienced dental professionals	AIDS Care	doi:10.1080/09540121.2017.1367087			Excluded by title and abstract
1030	Park	2020	Structural Barriers to Women's Sustained Engagement in HIV Care in Southern California	AIDS Behav	doi:10.1007/s10461-020-02847-9			Excluded by title and abstract
1031	Park	2022	Gaps in the congenital syphilis prevention cascade: qualitative findings from Kern County, California	BMC Infect Dis	doi:10.1186/s12879-022-07100-3			Excluded by title and abstract
1032	Parkes-Ratanshi	2010	Barriers to starting ART and how they can be overcome: individual and operational factors associated with early and late start of treatment	Trop Med Int Health	doi:10.1111/j.1365-3156.2010.02620.x			Excluded by title and abstract
1033	Parmley	2019	Antenatal care presentation and engagement in the context of sex work: exploring barriers to care for sex worker mothers in South Africa	Reprod Health	doi:10.1186/s12978-019-0716-7			Excluded by title and abstract
1034	Parmley	2023	Impacts of COVID-19 on sexual risk behaviors, safe injection practices, and access to HIV services among key populations in Zambia: Findings from a rapid qualitative formative assessment	PLoS One	doi:10.1371/journal.pone.0289007			Excluded by title and abstract
1035	Parrott	2011	Combining qualitative and quantitative evidence to determine factors leading to late presentation for antiretroviral therapy in Malawi	PLoS One	doi:10.1371/journal.pone.0027917			Excluded by title and abstract
1036	Pascoe	2020	Patients are not the same, so we cannot treat them the same" - A qualitative content analysis of provider, patient and implementer perspectives on differentiated service delivery models for HIV treatment in South Africa"	J Int AIDS Soc	doi:10.1002/jia2.25544			Excluded by title and abstract
1037	Patel	2018	HPV primary cervical screening in England: Women's awareness and attitudes	Psychooncology	doi:10.1002/pon.4694			Excluded by title and abstract
1038	Patel	2016	Facilitators and Barriers of Antiretroviral Therapy Initiation among HIV Discordant Couples in Kenya: Qualitative Insights from a Pre-Exposure Prophylaxis Implementation Study	PLoS One	doi:10.1371/journal.pone.0168057			Excluded by title and abstract
1039	Patel	2012	Perceptions regarding barriers and facilitators to combination antiretroviral therapy adherence among people living with HIV/AIDS in Gujarat, India: A qualitative study	Indian Journal of Sexually Transmitted Diseases	doi:10.4103/0253-7184.102119			Excluded by title and abstract
1040	Patel	2020	An Internet-Based, Peer-Delivered Messaging Intervention for HIV Testing and Condom Use Among Men Who Have Sex With Men in India (CHALO!): pilot Randomized Comparative Trial	JMIR public health and surveillance	doi:10.2196/16494			Excluded by title and abstract
1041	Patterson	2012	Implementation of an efficacious intervention for high risk women in Mexico: protocol for a multi-site randomized trial with a parallel study of organizational factors	Implement Sci	doi:10.1186/1748-5908-7-105		Excluded	Protocol
1042	Pearce	2022	What is the effectiveness of community-based health promotion campaigns on chlamydia screening uptake in young people and what barriers and facilitators have been identified? A mixed-methods systematic review	Sex Transm Infect	doi:10.1136/sextrans-2021-055142			Excluded by title and abstract
1043	Pelletier	2019	Pre-Exposure Prophylaxis (PrEP) in men who have sex with men in bouaké, côte d’Ivoire: A qualitative evaluation of acceptability	Open AIDS Journal	doi:10.2174/1874613601913010049			Excluded by title and abstract
1044	Peters	2022	Barriers and facilitators to utilisation of public sexual healthcare services for male sex workers who have sex with men (MSW-MSM) in The Netherlands: a qualitative study	BMC Public Health	doi:10.1186/s12889-022-13799-1	Included
1045	Pettifor	2011	Continued high risk sexual behavior following diagnosis with acute HIV infection in South Africa and Malawi: implications for prevention	AIDS Behav	doi:10.1007/s10461-010-9839-0			Excluded by title and abstract
1046	Pettit	2022	Comprehensive Process Mapping and Qualitative Interviews to Inform Implementation of Rapid Linkage to HIV Care Programs in a Mid-Sized Urban Setting in the Southern United States	J Acquir Immune Defic Syndr	doi:10.1097/qai.0000000000002986			Excluded by title and abstract
1047	Pharr	2015	Barriers to HIV Testing Among Young Men Who Have Sex With Men (MSM): Experiences from Clark County, Nevada	Glob J Health Sci	doi:10.5539/gjhs.v8n7p9			Excluded by title and abstract
1048	Philbin	2014	Linking HIV-positive adolescents to care in 15 different clinics across the United States: creating solutions to address structural barriers for linkage to care	AIDS Care	doi:10.1080/09540121.2013.808730			Excluded by title and abstract
1049	Philbin	2017	Adolescent and Adult HIV Providers' Definitions of HIV-Infected Youths' Successful Transition to Adult Care in the United States	AIDS Patient Care STDS	doi:10.1089/apc.2017.0131			Excluded by title and abstract
1050	Pichon	2022	'PrEP'ing Memphis: A qualitative process evaluation of peer navigation support	Eval Program Plann	doi:10.1016/j.evalprogplan.2021.101989			Excluded by title and abstract
1051	Pickel	2023	Provider perspectives on clinical decision support to improve HIV prevention in pediatric primary care: a multiple methods study	Implement Sci Commun	doi:10.1186/s43058-023-00394-7			Excluded by title and abstract
1052	Pickel	2022	Variability in Sexual History Documentation in a Primary Care Electronic Health Record System	J Adolesc Health	doi:10.1016/j.jadohealth.2021.10.001			Excluded by title and abstract
1053	Pierz	2020	Acceptability of Self-Sampling for Cervical Cancer Screening Among Women Living With HIV and HIV-Negative Women in Limbé, Cameroon	Front Reprod Health	doi:10.3389/frph.2020.561202			Excluded by title and abstract
1054	Piper	2021	Models of HIV Pre-Exposure Prophylaxis Care Used in Title X Family Planning Clinics in the Southern U.S	J Adolesc Health	doi:10.1016/j.jadohealth.2020.10.005			Excluded by title and abstract
1055	Plaisy	2023	Barriers to early diagnosis of cervical cancer: a mixed-method study in Côte d'Ivoire, West Africa	BMC Womens Health	doi:10.1186/s12905-023-02264-9			Excluded by title and abstract
1056	Platt	2018	Associations between sex work laws and sex workers' health: A systematic review and meta-analysis of quantitative and qualitative studies	PLoS Med	doi:10.1371/journal.pmed.1002680			Excluded by title and abstract
1057	Plotkin	2018	Outcomes and Experiences of Men and Women with Partner Notification for HIV Testing in Tanzania: Results from a Mixed Method Study	AIDS Behav	doi:10.1007/s10461-017-1936-x			Excluded by title and abstract
1058	Poku	2023	It's Better If I Die Because Even in the Hospital, There is a Stigma, People Still Gossip": Gossip as a Culturally Shaped Labeling Process and Its Implications for HIV-Related Stigma in Botswana"	AIDS Behav	doi:10.1007/s10461-023-03980-x			Excluded by title and abstract
1059	Pooyak	2023	Overcoming the soul wound: Reflecting on experiences and resilience of intergenerational residential school survivors	Child Abuse Negl	doi:10.1016/j.chiabu.2023.106242			Excluded by title and abstract
1060	Poteat	2020	I would really want to know that they had my back": Transgender women's perceptions of HIV cure-related research in the United States"	PLoS One	doi:10.1371/journal.pone.0244490			Excluded by title and abstract
1061	Poteat	2019	A Gap Between Willingness and Uptake: Findings From Mixed Methods Research on HIV Prevention Among Black and Latina Transgender Women	J Acquir Immune Defic Syndr	doi:10.1097/qai.0000000000002112			Excluded by title and abstract
1062	Prata	2021	A mixed-methods study to explore opportunities and challenges with using a mHealth approach to engage men who have sex with men in HIV prevention, treatment and care in Lomé, Togo	mHealth	doi:10.21037/mhealth-20-125			Excluded by title and abstract
1063	Pratt	2023	Rapid qualitative analysis approach to stakeholder and client interviews to inform mobile-based HIV testing in the U.S. Deep South	Arch Public Health	doi:10.1186/s13690-023-01039-w			Excluded by title and abstract
1064	Proctor	1999	Barriers to adherence to highly active antiretroviral therapy as expressed by people living with HIV/AIDS	AIDS Patient Care STDS	doi:10.1089/apc.1999.13.535			Excluded by title and abstract
1065	Prost	2007	There is such a thing as asking for trouble": taking rapid HIV testing to gay venues is fraught with challenges"	Sex Transm Infect	doi:10.1136/sti.2006.023341	Included
1066	Prost	2007	HIV voluntary counselling and testing for African communities in London: learning from experiences in Kenya	Sex Transm Infect	doi:10.1136/sti.2007.027110	Included
1067	Psaros	2018	HIV Prevention Among Young Women in South Africa: Understanding Multiple Layers of Risk	Arch Sex Behav	doi:10.1007/s10508-017-1056-8			Excluded by title and abstract
1068	Pulido	2019	I take my pills every day, but then it goes up, goes down. I don't know what's going on": Perceptions of HIV virological failure in a rural context in Mozambique. A qualitative research study"	PLoS One	doi:10.1371/journal.pone.0218364			Excluded by title and abstract
1069	Putnis	2023	Evaluation of a Depression Intervention in People With HIV and/or TB in Eswatini Primary Care Facilities: Implications for Southern Africa	Glob Health Sci Pract	doi:10.9745/ghsp-d-22-00016			Excluded by title and abstract
1070	Pyra	2022	HIV Pre-exposure Prophylaxis Use and Persistence among Black Ciswomen: Women Need to Protect Themselves, Period""	J Racial Ethn Health Disparities	doi:10.1007/s40615-021-01020-9			Excluded by title and abstract
1071	Quimby	2021	Implementation of a Learning Collaborative Model Increases Chlamydia Screening at 37 Family Planning Clinics: Lessons Learned From 3 Cohorts	Sex Transm Dis	doi:10.1097/olq.0000000000001268			Excluded by title and abstract
1072	Quinn	2018	HIV Partner Notification Values and Preferences Among Sex Workers, Fishermen, and Mainland Community Members in Rakai, Uganda: A Qualitative Study	AIDS Behav	doi:10.1007/s10461-018-2035-3			Excluded by title and abstract
1073	Racey	2016	Barriers and Facilitators to Cervical Cancer Screening Among Women in Rural Ontario, Canada: The Role of Self-Collected HPV Testing	J Rural Health	doi:10.1111/jrh.12136			Excluded by title and abstract
1074	Radbruch	2002	Patients' associations with regard to analgesic drugs and their forms for application -- a pilot study	Support Care Cancer	doi:10.1007/s00520-002-0361-4			Excluded by title and abstract
1075	Rael	2020	Transgender Women's Experiences Using a Home HIV-Testing Kit for Partner-Testing	AIDS Behav	doi:10.1007/s10461-020-02829-x			Excluded by title and abstract
1076	Rael	2018	Barriers and Facilitators to Oral PrEP Use Among Transgender Women in New York City	AIDS Behav	doi:10.1007/s10461-018-2102-9			Excluded by title and abstract
1077	Rahmati	2023	Barriers and gaps in tuberculosis care and treatment in Iran: A multi-center qualitative study	Journal of Clinical Tuberculosis and Other Mycobacterial Diseases	doi:10.1016/j.jctube.2023.100353			Excluded by title and abstract
1078	Rahyani	2018	SWOT analysis of the midwife’s role in controlling HIV / AIDS in Denpasar: Assessment of barriers and achievements	Indian Journal of Public Health Research and Development	doi:10.5958/0976-5506.2018.00470.9			Excluded by title and abstract
1079	Rainer	2021	Adolescents' and caregivers' perceptions of caregiver-provided testing and HIV self-testing using oral mucosal transudate tests in Zimbabwe: a short report	AIDS Care	doi:10.1080/09540121.2020.1749226			Excluded by title and abstract
1080	Rajabiun	2023	The Black women first initiative: using implementation science to examine bundled interventions to improve care and treatment coordination for Black women with HIV	BMC Health Serv Res	doi:10.1186/s12913-023-09446-z			Excluded by title and abstract
1081	Rajabiun	2007	Getting me back on track": the role of outreach interventions in engaging and retaining people living with HIV/AIDS in medical care"	AIDS Patient Care STDS	doi:10.1089/apc.2007.9990			Excluded by title and abstract
1082	Ramanaik	2023	Acceptability of PrEP among MSM and transgender communities-Qualitative findings from two metropolitan cities in India	PLoS One	doi:10.1371/journal.pone.0281984			Excluded by title and abstract
1083	Ramanathan	2011	Mixed methods evaluation of an international internet-based continuing medical education course for pediatric HIV providers in Pune, India	Educ Health (Abingdon)	doi:			Excluded by title and abstract
1084	Rambiki	2020	The prevalence of pulmonary tuberculosis among miners from the Karonga, Rumphi, Kasungu and Lilongwe Districts of Malawi in 2019	Malawi Med J	doi:10.4314/mmj.v32i4.2			Excluded by title and abstract
1085	Ramírez-Ortiz	2022	Post-immigration factors affecting retention in HIV care and viral suppression in Latin American and Caribbean immigrant populations in the United States: a systematic review	Ethn Health	doi:10.1080/13557858.2021.1990217			Excluded by title and abstract
1086	Ramos	2016	Sociotechnical Analysis of Health Information Exchange Consent Processes in an HIV Clinic	J Assoc Nurses AIDS Care	doi:10.1016/j.jana.2016.08.001			Excluded by title and abstract
1087	Ramraj	2023	Service delivery models that promote linkages to PrEP for adolescent girls and young women and men in sub-Saharan Africa: a scoping review	BMJ Open	doi:10.1136/bmjopen-2022-061503			Excluded by title and abstract
1088	Ramsey	2019	Linking women experiencing incarceration to community-based HIV pre-exposure prophylaxis care: protocol of a pilot trial	Addiction science & clinical practice	doi:10.1186/s13722-019-0137-5			Excluded by title and abstract
1089	Rana	2022	Community perspectives on ideal bacterial STI testing services for gay, bisexual, and other men who have sex with men in Toronto, Canada: a qualitative study	BMC Health Serv Res	doi:10.1186/s12913-022-08529-7	Included
1090	Rankin-Williams	2017	How can male rates of HIV testing be increased? Recommendations from a mixed methods study in southern Malawi	Int Health	doi:10.1093/inthealth/ihx042			Excluded by title and abstract
1091	Ransom	2005	Worry: women's experience of HIV testing	Qual Health Res	doi:10.1177/1049732304271756		Excluded	Study conducted in US
1092	Rasschaert	2014	Sustainability of a community-based anti-retroviral care delivery model - a qualitative research study in Tete, Mozambique	J Int AIDS Soc	doi:10.7448/ias.17.1.18910 18910			Excluded by title and abstract
1093	Ravi	2017	Identifying Health Experiences of Domestically Sex-Trafficked Women in the USA: A Qualitative Study in Rikers Island Jail	J Urban Health	doi:10.1007/s11524-016-0128-8			Excluded by title and abstract
1094	Razzaq	2021	Barriers to uptaking HIV testing among pregnant women attending antenatal clinics in low- and middle-income countries: A systematic review of qualitative findings	Aust N Z J Obstet Gynaecol	doi:10.1111/ajo.13430			Excluded by title and abstract
1095	Reed	2015	Adolescent patient preferences surrounding partner notification and treatment for sexually transmitted infections	Acad Emerg Med	doi:10.1111/acem.12557		Excluded	Partner notification of adolescent patients
1096	Reed	2017	A Qualitative Analysis of Adolescent and Caregiver Acceptability of Universally Offered Gonorrhea and Chlamydia Screening in the Pediatric Emergency Department	Ann Emerg Med	doi:10.1016/j.annemergmed.2017.04.017		Excluded	Study conducted in US
1097	Reisen	2014	HIV testing among MSM in Bogotá, Colombia: the role of structural and individual characteristics	AIDS Educ Prev	doi:10.1521/aeap.2014.26.4.328	Included
1098	Reisner	2017	Comparing self- and provider-collected swabbing for HPV DNA testing in female-to-male transgender adult patients: a mixed-methods biobehavioral study protocol	BMC Infect Dis	doi:10.1186/s12879-017-2539-x			Excluded by title and abstract
1099	Rendle	2022	Patient perspectives on delays in cervical cancer screening and follow-up care in Botswana: a mixed methods study	BMC Womens Health	doi:10.1186/s12905-022-01777-z			Excluded by title and abstract
1100	Reynolds	2022	Priorities for health and wellbeing for older people with and without HIV in Uganda: a qualitative methods study	J Int AIDS Soc	doi:10.1002/jia2.26000			Excluded by title and abstract
1101	Ricketts	2016	Tools to overcome potential barriers to chlamydia screening in general practice: qualitative evaluation of the implementation of a complex intervention	BMC family practice	doi:10.1186/s12875-016-0430-2		Excluded	Intervention study
1102	Rivera-Goba	2011	Exploring decision-making of HIV-infected Hispanics and African Americans participating in clinical trials	J Assoc Nurses AIDS Care	doi:10.1016/j.jana.2010.10.007			Excluded by title and abstract
1103	Robillard	2017	Advice for prevention from HIV-positive African-American women: 'My story is not just a story'	Cult Health Sex	doi:10.1080/13691058.2016.1243732			Excluded by title and abstract
1104	Robinson-Papp	2015	Barriers to Chronic Pain Measurement: A Qualitative Study of Patient Perspectives	Pain Med	doi:10.1111/pme.12717			Excluded by title and abstract
1105	Rochford	2023	Acceptability of self-collected vaginal swabs for sexually transmitted infection testing among youth in a community-based setting in Zimbabwe	Int J STD AIDS	doi:10.1177/09564624231152804			Excluded by title and abstract
1106	Rodriguez	2017	The Achilles' heel of prevention to mother-to-child transmission of HIV: Protocol implementation, uptake, and sustainability	Sahara j	doi:10.1080/17290376.2017.1375425			Excluded by title and abstract
1107	Rogers	2016	Implementation of repeat HIV testing during pregnancy in Kenya: a qualitative study	BMC Pregnancy Childbirth	doi:10.1186/s12884-016-0936-6			Excluded by title and abstract
1108	Rogers	2023	Individual, Interpersonal, and Structural Factors That Influence Intentions to Use Pre-exposure Prophylaxis Among Sexual Minority Men in Miami	Arch Sex Behav	doi:10.1007/s10508-021-02263-7			Excluded by title and abstract
1109	Rolle	2022	Positive Influences and Challenges for the Deaf Community Navigating Access to HIV Information, Testing, and Treatment in Kampala, Uganda: A Qualitative Study	AIDS Behav	doi:10.1007/s10461-021-03477-5			Excluded by title and abstract
1110	Rompalos	2013	Point-of-care tests for sexually transmissible infections: what do 'end users' want?	Sex Health	doi:10.1071/sh13047			Excluded by title and abstract
1111	Roos	2015	Not easy at all but I am trying": barriers and facilitators to physical activity in a South African cohort of people living with HIV participating in a home-based pedometer walking programme"	AIDS care	doi:10.1080/09540121.2014.951309			Excluded by title and abstract
1112	Roscoe	2020	Evaluation of the uptake of tuberculosis preventative therapy for people living with HIV in Namibia: a multiple methods analysis	BMC Public Health	doi:10.1186/s12889-020-09902-z			Excluded by title and abstract
1113	Rose	2016	HIV information needs of parents of young men who have sex with men	Health Info Libr J	doi:10.1111/hir.12152			Excluded by title and abstract
1114	Rosen	2023	Barriers and Facilitators to Pre-Exposure Prophylaxis by Men Who Have Sex with Men and Community Stakeholders in Malaysia	Int J Environ Res Public Health	doi:10.3390/ijerph20095669			Excluded by title and abstract
1115	Rosen	2023	Communicative appeals and messaging frames in visual media for HIV pre-exposure prophylaxis promotion to cisgender and transgender women	Cult Health Sex	doi:10.1080/13691058.2022.2116111			Excluded by title and abstract
1116	Rosenberg	2017	Comparing four service delivery models for adolescent girls and young women through the 'Girl Power' study: protocol for a multisite quasi-experimental cohort study	BMJ Open	doi:10.1136/bmjopen-2017-018480			Excluded by title and abstract
1117	Rosenberger	2011	Reactions to self-sampling for ano-rectal sexually transmitted infections among men who have sex with men: a qualitative study	Arch Sex Behav	doi:10.1007/s10508-009-9569-4			Excluded by title and abstract
1118	Rosenfeld	2015	Healthcare providers' perspectives on expedited partner therapy for chlamydia: a qualitative study	Sex Transm Infect	doi:10.1136/sextrans-2014-051873			Excluded by title and abstract
1119	Rosenthal	2023	Acceptability of HIV Prevention Approaches Among USA Faith-Based Leaders	J Relig Health	doi:10.1007/s10943-022-01705-3			Excluded by title and abstract
1120	Ross	2019	Undocumented African Immigrants' Experiences of HIV Testing and Linkage to Care	AIDS Patient Care STDS	doi:10.1089/apc.2019.0036			Excluded by title and abstract
1121	Ross	2021	How early is too early? Challenges in ART initiation and engaging in HIV care under Treat All in Rwanda-A qualitative study	PLoS One	doi:10.1371/journal.pone.0251645			Excluded by title and abstract
1122	Rouffiac	2020	A Mobile Intervention to Improve Uptake of Pre-Exposure Prophylaxis for Southern Black Men Who Have Sex With Men: Protocol for Intervention Development and Pilot Randomized Controlled Trial	JMIR research protocols	doi:10.2196/15781			Excluded by title and abstract
1123	Roura	2009	Barriers to sustaining antiretroviral treatment in Kisesa, Tanzania: a follow-up study to understand attrition from the antiretroviral program	AIDS Patient Care STDS	doi:10.1089/apc.2008.0129			Excluded by title and abstract
1124	Roura	2009	just like fever": A qualitative study on the impact of antiretroviral provision on the normalisation of HIV in rural Tanzania and its implications for prevention"	BMC International Health and Human Rights	doi:10.1186/1472-698X-9-22			Excluded by title and abstract
1125	Roux	2021	Barriers to cervical cancer prevention in rural Cameroon: a qualitative study on healthcare providers' perspective	BMJ Open	doi:10.1136/bmjopen-2020-043637			Excluded by title and abstract
1126	Rowniak	2017	Attitudes, Beliefs, and Barriers to PrEP Among Trans Men	AIDS Educ Prev	doi:10.1521/aeap.2017.29.4.302			Excluded by title and abstract
1127	Rueda	2023	Social and structural barriers and facilitators to HIV healthcare and harm reduction services for people experiencing syndemics in Manitoba: study protocol	BMJ Open	doi:10.1136/bmjopen-2022-067813			Excluded by title and abstract
1128	Ruffinen	2015	Point-of-care screening for syphilis and HIV in the borderlands: challenges in implementation in the Brazilian Amazon	BMC Health Serv Res	doi:10.1186/s12913-015-1155-y		Excluded	Aboriginal people
1129	Ryder	2013	Pharmacists' perspectives on HIV testing in community pharmacies	J Am Pharm Assoc (2003)	doi:10.1331/JAPhA.2013.12240			Excluded by title and abstract
1130	Saayman	2023	A simplified point-of-service model for hepatitis C in people who inject drugs in South Africa	Harm Reduct J	doi:10.1186/s12954-023-00759-0			Excluded by title and abstract
1131	Saberi	2022	Perceptions of Risks and Benefits of Participating in HIV Cure-Related Research Among Diverse Young Adults Living with HIV in the United States: Qualitative Research Findings	AIDS Res Hum Retroviruses	doi:10.1089/aid.2021.0192			Excluded by title and abstract
1132	Saberi	2020	Perceptions of HIV Virologic Control Strategies Among Younger and Older Age Groups of People Living with HIV in the United States: A Cross-Sectional Survey	AIDS Res Hum Retroviruses	doi:10.1089/aid.2020.0023			Excluded by title and abstract
1133	Sabin	2022	Patients' and Providers' Views on Optimal Evidence-Based and Scalable Interventions for Individuals at High Risk of HIV Treatment Failure: Sequential Explorations Among Key Stakeholders in Cape Town, South Africa	AIDS Behav	doi:10.1007/s10461-022-03623-7			Excluded by title and abstract
1134	Sacks	2020	The right time is just after birth": acceptability of point-of-care birth testing in Eswatini: qualitative results from infant caregivers, health care workers, and policymakers"	BMC Pediatr	doi:10.1186/s12887-020-02242-2			Excluded by title and abstract
1135	Saeed	2017	I Can't Go Out": Mobility Obstacles to Women's Access to HIV Treatment in KPK, Pakistan"	J Assoc Nurses AIDS Care	doi:10.1016/j.jana.2017.03.010			Excluded by title and abstract
1136	Sakala	2021	Socio-cultural and economic barriers, and facilitators influencing men's involvement in antenatal care including HIV testing: a qualitative study from urban Blantyre, Malawi	BMC public health	doi:10.1186/s12889-020-10112-w			Excluded by title and abstract
1137	Saldana	2023	Public Health Response to Clusters of Rapid HIV Transmission Among Hispanic or Latino Gay, Bisexual, and Other Men Who Have Sex with Men - Metropolitan Atlanta, Georgia, 2021-2022	MMWR Morb Mortal Wkly Rep	doi:10.15585/mmwr.mm7210a3			Excluded by title and abstract
1138	Saleem	2016	Can't you initiate me here?": Challenges to timely initiation on antiretroviral therapy among methadone clients in Dar es Salaam, Tanzania"	Int J Drug Policy	doi:10.1016/j.drugpo.2015.12.009			Excluded by title and abstract
1139	Sallabank	2023	Lessons Learned From the Implementation of a Pilot Study on Self-collected Specimen Return by Sexual Minority Men (Project Caboodle!): Qualitative Exploration	JMIR Form Res	doi:10.2196/43539			Excluded by title and abstract
1140	Samrith	2015	Trends and barriers to HIV testing among tuberculosis patients in Prey Kabas operational district, Takeo province, Cambodia	Asia Pac J Public Health	doi:10.1177/1010539512445190			Excluded by title and abstract
1141	Sandbulte	2019	Infant HIV testing at birth using point-of-care and conventional HIV DNA PCR: an implementation feasibility pilot study in Kenya	Pilot Feasibility Stud	doi:10.1186/s40814-019-0402-0			Excluded by title and abstract
1142	Sanga	2019	Understanding factors influencing linkage to HIV care in a rural setting, Mbeya, Tanzania: qualitative findings of a mixed methods study	BMC Public Health	doi:10.1186/s12889-019-6691-7			Excluded by title and abstract
1143	Sanga	2018	Processes and dynamics of linkage to care from mobile/outreach and facility-based HIV testing models in hard-to-reach settings in rural Tanzania. Qualitative findings of a mixed methods study	AIDS Res Ther	doi:10.1186/s12981-018-0209-8			Excluded by title and abstract
1144	Sarwar	2023	Community based peer-led TB screening intervention: an innovative approach to increase TB knowledge, presumptive case identification, and referral among sexual minority people in urban Bangladesh	BMC Health Serv Res	doi:10.1186/s12913-023-09737-5			Excluded by title and abstract
1145	Scarinci	2021	Assessing Tobacco Cessation Needs Among Persons Living With HIV in Brazil: Results From a Qualitative Interview Study	J Assoc Nurses AIDS Care	doi:10.1097/jnc.0000000000000181			Excluded by title and abstract
1146	Schaan	2016	Personal views about womanhood amongst women living with HIV in Botswana	Cult Health Sex	doi:10.1080/13691058.2015.1072247			Excluded by title and abstract
1147	Schäffer	2013	Community-based rapid HIV testing for drug users in low-threshold service - TEST IT	Suchtmedizin in Forschung und Praxis	doi:		Excluded	Article in german
1148	Schatz	2019	How to Live a Good Life": Aging and HIV Testing in Rural South Africa"	J Aging Health	doi:10.1177/0898264317751945			Excluded by title and abstract
1149	Schausberger	2021	We have to learn to cooperate with each other": a qualitative study to explore integration of traditional healers into the provision of HIV self-testing and tuberculosis screening in Eswatini"	BMC Health Serv Res	doi:10.1186/s12913-021-07323-1			Excluded by title and abstract
1150	Schechter	2014	Exploring loss to follow-up among women living with HIV in Prevention of Mother to Child Transmission programmes in Côte d'Ivoire	Glob Public Health	doi:10.1080/17441692.2014.970659			Excluded by title and abstract
1151	Scheim	2017	Barriers and facilitators to HIV and sexually transmitted infections testing for gay, bisexual, and other transgender men who have sex with men	AIDS Care	doi:10.1080/09540121.2016.1271937	Included
1152	Schenk	2020	Even the fowl has feelings": access to HIV information and services among persons with disabilities in Ghana, Uganda, and Zambia"	Disabil Rehabil	doi:10.1080/09638288.2018.1498138			Excluded by title and abstract
1153	Schilder	1998	'They don't see our feelings.' The health care experiences of HIV- positive transgendered persons	Journal of the Gay and Lesbian Medical Association	doi:10.1023/B:JOLA.0000004052.12136.1b			Excluded by title and abstract
1154	Schneider	2010	Initial commitment to pre-exposure prophylaxis and circumcision for HIV prevention amongst Indian truck drivers	PLoS One	doi:10.1371/journal.pone.0011922			Excluded by title and abstract
1155	Schuler	2011	Gender norms and family planning decision-making in Tanzania: A qualitative study	Journal of Public Health in Africa	doi:10.4081/jphia.2011.e25			Excluded by title and abstract
1156	Schwarcz	2011	Identifying barriers to HIV testing: personal and contextual factors associated with late HIV testing	AIDS Care	doi:10.1080/09540121.2010.534436			Excluded by title and abstract
1157	Scorgie	2013	'We are despised in the hospitals': sex workers' experiences of accessing health care in four African countries	Cult Health Sex	doi:10.1080/13691058.2012.763187			Excluded by title and abstract
1158	Scott	2021	Patient Perspectives of Quality of the Same-Day Antiretroviral Therapy Initiation Process in Gauteng Province, South Africa: Qualitative Dominant Mixed-Methods Analysis of the SLATE II Trial	Patient	doi:10.1007/s40271-020-00437-4			Excluded by title and abstract
1159	Sebatta	2020	You would not be in a hurry to go back home": patients' willingness to participate in HIV/AIDS clinical trials at a clinical and research facility in Kampala, Uganda"	BMC Med Ethics	doi:10.1186/s12910-020-00516-z			Excluded by title and abstract
1160	Seedat	2014	Engaging new migrants in infectious disease screening: a qualitative semi-structured interview study of UK migrant community health-care leads	PLoS One	doi:10.1371/journal.pone.0108261	Included
1161	Seeling	2014	Barriers to access to antiretroviral treatment for HIV-positive tuberculosis patients in Windhoek, Namibia	International Journal of Mycobacteriology	doi:10.1016/j.ijmyco.2014.07.009			Excluded by title and abstract
1162	Seguin	2018	Self-sampling kits to increase HIV testing among black Africans in the UK: the HAUS mixed-methods study	Health Technol Assess	doi:10.3310/hta22220		Excluded	Cost-effectiveness of a intervention to enhance HIV testing
1163	Sekhar	2023	A qualitative analysis of participant experiences with universal school-based depression screening	Preventive Medicine Reports	doi:10.1016/j.pmedr.2022.102073			Excluded by title and abstract
1164	Sensoy	2023	I decided in my heart I have to complete the sessions": A qualitative study on the acceptability of an evidence-based HIV risk reduction intervention among women engaged in sex work in Uganda"	PLoS One	doi:10.1371/journal.pone.0280138			Excluded by title and abstract
1165	Sensoy	2023	It gives you a road map of what to do to solve your problems": acceptability of a combination HIV prevention intervention among adolescent girls in Uganda"	BMC Public Health	doi:10.1186/s12889-023-15083-2			Excluded by title and abstract
1166	Seplovich	2017	Get+Connected: Development and Pilot Testing of an Intervention to Improve Computer and Internet Attitudes and Internet Use Among Women Living With HIV	JMIR Res Protoc	doi:10.2196/resprot.6391			Excluded by title and abstract
1167	Sethi	2021	Working towards a comprehensive understanding of HPV and cervical cancer among Indigenous women: a qualitative systematic review	BMJ Open	doi:10.1136/bmjopen-2021-050113			Excluded by title and abstract
1168	Sevelius	2023	Adapting and Implementing an Evidence-Based Reentry Intervention for Incarcerated Transgender Women: lessons Learned	Journal of correctional health care	doi:10.1089/jchc.21.12.0132			Excluded by title and abstract
1169	Sgaier	2017	Attitudes and decision-making about early-infant versus early-adolescent male circumcision: Demand-side insights for sustainable HIV prevention strategies in Zambia and Zimbabwe	PLoS One	doi:10.1371/journal.pone.0181411			Excluded by title and abstract
1170	Shadel	2016	Developing a nicotine patch adherence intervention for HIV-positive Latino smokers	Addict Behav	doi:10.1016/j.addbeh.2016.03.037			Excluded by title and abstract
1171	Shangani	2018	Stigma and Healthcare-Seeking Practices of Men Who Have Sex with Men in Western Kenya: A Mixed-Methods Approach for Scale Validation	AIDS Patient Care STDS	doi:10.1089/apc.2018.0101			Excluded by title and abstract
1172	Shangase	2015	Barriers to accessing HIV services for Black African communities in Cambridgeshire, the United Kingdom	J Community Health	doi:10.1007/s10900-014-9889-8	Included
1173	Shea	2019	The Drug Will Help Protect My Tomorrow": Perceptions of Integrating PrEP into HIV Prevention Behaviors Among Female Sex Workers in Lilongwe, Malawi"	AIDS Educ Prev	doi:10.1521/aeap.2019.31.5.421			Excluded by title and abstract
1174	Shewale	2022	Barriers and facilitators for access and utilization of reproductive and sexual health services among Female Sex Workers in urban and rural Maharashtra, India	Front Public Health	doi:10.3389/fpubh.2022.1030914			Excluded by title and abstract
1175	Shiferaw	2018	Knowledge about cervical cancer and barriers toward cervical cancer screening among HIV-positive women attending public health centers in Addis Ababa city, Ethiopia	Cancer Med	doi:10.1002/cam4.1334			Excluded by title and abstract
1176	Shore	2020	The Lived Experience of Antiretroviral Therapy for Pregnant Women: Antiretroviral Therapy Adherence as a Balancing Act	J Assoc Nurses AIDS Care	doi:10.1097/jnc.0000000000000096			Excluded by title and abstract
1177	Shoveller	2009	Youth's experiences with STI testing in four communities in British Columbia, Canada	Sex Transm Infect	doi:10.1136/sti.2008.035568	Included
1178	Shuford	2016	Community perceptions of mass screening and treatment for malaria in Siaya County, western Kenya	Malar J	doi:10.1186/s12936-016-1123-y			Excluded by title and abstract
1179	Sibanda	2015	Manuscript title: Facilitators and barriers to cotrimoxazole prophylaxis among HIV exposed babies: a qualitative study from Harare, Zimbabwe	BMC Public Health	doi:10.1186/s12889-015-2136-0			Excluded by title and abstract
1180	Sibanda	2018	Well, not me, but other women do not register because..."- Barriers to seeking antenatal care in the context of prevention of mother-to-child transmission of HIV among Zimbabwean women: a mixed-methods study"	BMC Pregnancy Childbirth	doi:10.1186/s12884-018-1898-7			Excluded by title and abstract
1181	Sikosana	1994	An evaluation of the quantity of antenatal care at rural health centres in Matebeleland North Province	Cent Afr J Med	doi:			Excluded by title and abstract
1182	Silal	2012	Exploring inequalities in access to and use of maternal health services in South Africa	BMC Health Serv Res	doi:10.1186/1472-6963-12-120			Excluded by title and abstract
1183	Sileo	2018	What Role Do Masculine Norms Play in Men's HIV Testing in Sub-Saharan Africa?: A Scoping Review	AIDS Behav	doi:10.1007/s10461-018-2160-z			Excluded by title and abstract
1184	Sileo	2019	A qualitative study on alcohol consumption and HIV treatment adherence among men living with HIV in Ugandan fishing communities	AIDS Care	doi:10.1080/09540121.2018.1524564			Excluded by title and abstract
1185	Sileo	2022	Protocol for the pilot quasi-experimental controlled trial of a gender-responsive implementation strategy with providers to improve HIV outcomes in Uganda	Pilot and Feasibility Studies	doi:10.1186/s40814-022-01202-0			Excluded by title and abstract
1186	Silva	2008	Ways of coping with AIDS: opinion of mothers with HIV children	Rev Lat Am Enfermagem	doi:10.1590/s0104-11692008000200014			Excluded by title and abstract
1187	Simeone	2017	Implementing HIV Testing in Substance Use Treatment Programs: A Systematic Review	J Assoc Nurses AIDS Care	doi:10.1016/j.jana.2015.11.006			Excluded by title and abstract
1188	Sison	2013	Healthcare provider attitudes, practices, and recommendations for enhancing routine HIV testing and linkage to care in the Mississippi Delta region	AIDS Patient Care STDS	doi:10.1089/apc.2013.0169			Excluded by title and abstract
1189	Slonim	2005	Adolescents' knowledge, beliefs, and behaviors regarding hepatitis B: Insights and implications for programs targeting vaccine-preventable diseases	J Adolesc Health	doi:10.1016/j.jadohealth.2004.08.002			Excluded by title and abstract
1190	Smillie	2014	Mobile health for early retention in HIV care: a qualitative study in Kenya (WelTel Retain)	African journal of AIDS research : AJAR	doi:10.2989/16085906.2014.961939			Excluded by title and abstract
1191	Smith	2021	CADTH Health Technology Review	Book	doi:			Excluded by title and abstract
1192	Snelgrove	2012	Completely out-at-sea" with "two-gender medicine": a qualitative analysis of physician-side barriers to providing healthcare for transgender patients"	BMC Health Serv Res	doi:10.1186/1472-6963-12-110		Excluded	Physician perceptions of barriers to healthcare provisions for transgender patients.
1193	Solomon	2014	Sustaining nurse-rapid HIV testing in the U.S. Department of Veterans Affairs: lessons learned from a comparative evaluation	J Healthc Qual	doi:10.1111/jhq.12015			Excluded by title and abstract
1194	Somerset	2021	Accessing Voluntary HIV Testing in the Construction Industry: A Qualitative Analysis of Employee Interviews from the Test@Work Study	Int J Environ Res Public Health	doi:10.3390/ijerph18084184	Included
1195	Soyam	2015	Perspectives of health care provider regarding TB-HIV referral strategy and non-uptake of HIV testing in Delhi - A qualitative study	Indian Journal of Tuberculosis	doi:10.1016/j.ijtb.2015.09.001			Excluded by title and abstract
1196	Spagnoletti	2019	A Qualitative Study of Parental Knowledge and Perceptions of Human Papillomavirus and Cervical Cancer Prevention in Rural Central Java, Indonesia: Understanding Community Readiness for Prevention Interventions	Asian Pac J Cancer Prev	doi:10.31557/apjcp.2019.20.8.2429			Excluded by title and abstract
1197	Spector	2015	Delivery of behavioral HIV prevention services in New York City outpatient substance abuse treatment clinics: providers' perspectives on opportunities and challenges	AIDS Educ Prev	doi:10.1521/aeap.2015.27.1.1			Excluded by title and abstract
1198	Spicer	2011	'It's risky to walk in the city with syringes': Understanding access to HIV/AIDS services for injecting drug users in the former Soviet Union countries of Ukraine and Kyrgyzstan	Globalization and Health	doi:10.1186/1744-8603-7-22		Excluded	Access to the health system and not diagnosis.
1199	Spyrelis	2017	Are women more likely to self-test? A short report from an acceptability study of the HIV self-testing kit in South Africa	AIDS Care	doi:10.1080/09540121.2016.1234687			Excluded by title and abstract
1200	Sri Krishnan	2007	Sexual behaviors of individuals with HIV living in South India: a qualitative study	AIDS Educ Prev	doi:10.1521/aeap.2007.19.4.334			Excluded by title and abstract
1201	Srishyla	2022	Determinants of cryptococcal antigen (CrAg) screening uptake in Kampala, Uganda: An assessment of health center characteristics	Med Mycol	doi:10.1093/mmy/myac013			Excluded by title and abstract
1202	Ssekubugu	2013	Contextual barriers and motivators to adult male medical circumcision in Rakai, Uganda	Qual Health Res	doi:10.1177/1049732313482189			Excluded by title and abstract
1203	Ssemata	2022	Assessing knowledge, acceptability and social implications of a peer-to-peer HIV self-testing kit distribution model among adolescents aged 15-24 in Zambia and Uganda-HISTAZU: a mixed-method study protocol	BMJ Open	doi:10.1136/bmjopen-2021-059340			Excluded by title and abstract
1204	Starks	2008	Conceptualizing antiretroviral adherence in Beijing, China	AIDS Care	doi:10.1080/09540120701660379			Excluded by title and abstract
1205	Stecher	2023	Barriers and facilitators of antiretroviral therapy (ART) adherence habit formation in Sub-Saharan Africa: Evidence from a qualitative study in Kampala, Uganda	Soc Sci Med	doi:10.1016/j.socscimed.2022.115567			Excluded by title and abstract
1206	Steiner	1993	Can condom users likely to experience condom failure be identified?	Fam Plann Perspect	doi:			Excluded by title and abstract
1207	Stern	2017	Conceptions of agency and constraint for HIV-positive patients and healthcare workers to support long-term engagement with antiretroviral therapy care in Khayelitsha, South Africa	Afr J AIDS Res	doi:10.2989/16085906.2017.1285795			Excluded by title and abstract
1208	Stewart	2016	African American church-based HIV testing and linkage to care: assets, challenges and needs	Cult Health Sex	doi:10.1080/13691058.2015.1106587			Excluded by title and abstract
1209	Stinson	2012	Barriers to initiating antiretroviral therapy during pregnancy: A qualitative study of women attending services in Cape Town, South Africa	African Journal of AIDS Research	doi:10.2989/16085906.2012.671263			Excluded by title and abstract
1210	Stoltzfus	2022	Perspectives on self-sampling for cancer screening among rural and urban women: Multilevel factors related to acceptability	J Rural Health	doi:10.1111/jrh.12590			Excluded by title and abstract
1211	Stone	2015	Reviewing harm reduction for people who inject drugs in Asia: the necessity for growth	Harm Reduct J	doi:10.1186/s12954-015-0066-x			Excluded by title and abstract
1212	Stradling	2016	Randomised controlled pilot study to assess the feasibility of a Mediterranean Portfolio dietary intervention for cardiovascular risk reduction in HIV dyslipidaemia: a study protocol	BMJ open	doi:10.1136/bmjopen-2015-010821			Excluded by title and abstract
1213	Strauss	2015	A qualitative analysis of the barriers and facilitators of HIV counselling and testing perceived by adolescents in South Africa	BMC Health Serv Res	doi:10.1186/s12913-015-0922-0			Excluded by title and abstract
1214	Stump	2022	Development of an Implementation Facilitation Strategy to Link Mental Health Screening and eHealth Intervention for Clients in Ryan White-Funded Clinics in Chicago	J Acquir Immune Defic Syndr	doi:10.1097/qai.0000000000002980			Excluded by title and abstract
1215	Su	2016	Why are men less tested for sexually transmitted infections in remote Australian Indigenous communities? A mixed-methods study	Cult Health Sex	doi:10.1080/13691058.2016.1175028			Excluded by title and abstract
1216	Subramaniyan	2013	Experiences of HIV positive mothers from rural South India during intra-natal period	Journal of Clinical and Diagnostic Research	doi:10.7860/JCDR/2013/5782.3471			Excluded by title and abstract
1217	Sullivan	2016	Perspectives from the Field: HIV Testing and Linkage to Care in North Carolina	J Int Assoc Provid AIDS Care	doi:10.1177/2325957415617830			Excluded by title and abstract
1218	Sullivan	2015	Experiences of women of color with a nurse patient navigation program for linkage and engagement in HIV care	AIDS Patient Care STDS	doi:10.1089/apc.2014.0279			Excluded by title and abstract
1219	Sundararajan	2020	Informal providers can increase uptake of HIV testing among adults of unknown serostatus: results from a cluster randomized pilot study in southwestern Uganda	Journal of the International AIDS Society	doi:10.1002/jia2.25547			Excluded by title and abstract
1220	Sundararajan	2020	Informal providers increase uptake of human immunodeficiency virus testing in Uganda: a cluster randomized trial	Academic emergency medicine	doi:10.1111/acem.13961			Excluded by title and abstract
1221	Sundararajan	2023	Adaption and pilot testing of a lay HIV supporter program for traditional healers: a mixed methods study in rural Uganda	Implement Sci Commun	doi:10.1186/s43058-023-00469-5			Excluded by title and abstract
1222	Sundstrom	2019	A reproductive justice approach to understanding women's experiences with HPV and cervical cancer prevention	Soc Sci Med	doi:10.1016/j.socscimed.2019.05.010			Excluded by title and abstract
1223	Surratt	2022	Pre-Exposure Prophylaxis Barriers, Facilitators and Unmet Need Among Rural People Who Inject Drugs: A Qualitative Examination of Syringe Service Program Client Perspectives	Frontiers in Psychiatry	doi:10.3389/fpsyt.2022.905314			Excluded by title and abstract
1224	Swartzendruber	2015	Introduction of rapid syphilis testing in antenatal care: A systematic review of the impact on HIV and syphilis testing uptake and coverage	Int J Gynaecol Obstet	doi:10.1016/j.ijgo.2015.04.008			Excluded by title and abstract
1225	Sy	2017	Acceptability and feasibility of a community based participatory research project comparing cytology and urine HPV DNA testing for cervical cancer screening in Yap, Federated States of Micronesia	Cancer epidemiology	doi:10.1016/j.canep.2017.07.008			Excluded by title and abstract
1226	Szarewski	2009	Exploring the acceptability of two self-sampling devices for human papillomavirus testing in the cervical screening context: a qualitative study of Muslim women in London	J Med Screen	doi:10.1258/jms.2009.009069			Excluded by title and abstract
1227	Taghizadeh	2020	The role of knowledge, risk perceptions, and cues to action among Iranian women concerning cervical cancer and screening: a qualitative exploration	BMC Public Health	doi:10.1186/s12889-020-09701-6			Excluded by title and abstract
1228	Takada	2020	Reducing cardiovascular risk among people living with HIV: rationale and design of the INcreasing Statin Prescribing in HIV Behavioral Economics REsearch (INSPIRE) randomized controlled trial	Progress in cardiovascular diseases	doi:10.1016/j.pcad.2020.02.012			Excluded by title and abstract
1229	Tan	2013	Securing and sustaining employment: concerns of HIV patients in Singapore	Soc Work Health Care	doi:10.1080/00981389.2013.827148			Excluded by title and abstract
1230	Tan	2021	Perceptions of an HIV self-testing intervention and its potential role in addressing the barriers to HIV testing among at-risk heterosexual men: a qualitative analysis	Sex Transm Infect	doi:10.1136/sextrans-2020-054773			Excluded by title and abstract
1231	Tariq	2018	I did not see a need to get tested before, everything was going well with my health": a qualitative study of HIV-testing decision-making in KwaZulu-Natal, South Africa"	AIDS Care	doi:10.1080/09540121.2017.1349277			Excluded by title and abstract
1232	Tateyama	2019	Dietary habits, body image, and health service access related to cardiovascular diseases in rural Zambia: A qualitative study	PLoS One	doi:10.1371/journal.pone.0212739			Excluded by title and abstract
1233	Tattsbridge	2020	HIV understanding, experiences and perceptions of HIV-positive men who have sex with men in Amazonian Peru: a qualitative study	BMC Public Health	doi:10.1186/s12889-020-08745-y			Excluded by title and abstract
1234	Taylor	2021	Attitudes toward a mindfulness-based intervention from African American women living with HIV: A qualitative study	SAGE Open Medicine	doi:10.1177/20503121211025144			Excluded by title and abstract
1235	Tebeje	2010	Assessment of HIV Post-Exposure Prophylaxis Use Among Health Workers of Governmental Health Institutions in Jimma Zone, Oromiya Region, Southwest Ethiopia	Ethiop J Health Sci	doi:10.4314/ejhs.v20i1.69429			Excluded by title and abstract
1236	Teng	2014	Understanding the role of embarrassment in gynaecological screening: a qualitative study from the ASPIRE cervical cancer screening project in Uganda	BMJ Open	doi:10.1136/bmjopen-2014-004783			Excluded by title and abstract
1237	Tenza	2023	Exploring barriers to switching on time" to second-line antiretroviral therapy among nurses in primary health care facilities, Ekurhuleni Health District, South Africa"	PLoS One	doi:10.1371/journal.pone.0284996			Excluded by title and abstract
1238	Tesfay	2020	Contextual and individual level factors influencing nutritional program effectiveness in HIV care setting in Tigray region, northern Ethiopia: Mixed methods study	PLoS One	doi:10.1371/journal.pone.0231859			Excluded by title and abstract
1239	Theunissen	2014	Barriers to and facilitators of partner notification for chlamydia trachomatis among health care professionals	BMC Health Serv Res	doi:10.1186/s12913-014-0647-5		Excluded	Diagnosis in the couple.
1240	Thi Thanh Huong	2018	Perceived barriers and facilitators to uptake of HIV testing services among people who inject drugs in Vietnam	Journal of Substance Use	doi:10.1080/14659891.2018.1448473			Excluded by title and abstract
1241	Thomas	2020	Explaining Differences in the Acceptability of 99DOTS, a Cell Phone-Based Strategy for Monitoring Adherence to Tuberculosis Medications: Qualitative Study of Patients and Health Care Providers	JMIR Mhealth Uhealth	doi:10.2196/16634			Excluded by title and abstract
1242	Thomas	2022	A pragmatic approach to identifying implementation barriers and facilitators for a novel pre-exposure prophylaxis (PrEP) delivery model at public facilities in urban Uganda	Implement Sci Commun	doi:10.1186/s43058-022-00254-w			Excluded by title and abstract
1243	Thomas	2021	Identifying implementation barriers and facilitators of an integrated PrEP and HIV service delivery model at public facilities in urban Uganda	Journal of the International AIDS Society	doi:10.1002/jia2.25755			Excluded by title and abstract
1244	Thomson	2018	Navigating the risks of prevention of mother to child transmission (PMTCT) of HIV services in Kibera, Kenya: Barriers to engaging and remaining in care	PLoS One	doi:10.1371/journal.pone.0191463			Excluded by title and abstract
1245	Thonon	2021	Promoting HIV, Hepatitis B Virus, and Hepatitis C Virus Screening Among Migrants With a Language Barrier: Protocol for the Development and Evaluation of an Electronic App (Apidé)	JMIR Res Protoc	doi:10.2196/22239			Excluded by title and abstract
1246	Thornton	2012	Exploring staff attitudes to routine HIV testing in non-traditional settings: a qualitative study in four healthcare facilities	Sex Transm Infect	doi:10.1136/sextrans-2012-050584	Included
1247	Tian	2007	Women's status, institutional barriers and reproductive health care: a case study in Yunnan, China	Health Policy	doi:10.1016/j.healthpol.2007.04.008			Excluded by title and abstract
1248	Tibbels	2019	Men's perceptions of HIV care engagement at the facility- and provider-levels: Experiences in Cote d'Ivoire	PLoS One	doi:10.1371/journal.pone.0211385			Excluded by title and abstract
1249	Tiruneh	2016	Retention in Care among HIV-Infected Adults in Ethiopia, 2005- 2011: A Mixed-Methods Study	PLoS One	doi:10.1371/journal.pone.0156619			Excluded by title and abstract
1250	Tofighi	2019	Perspectives on the HIV continuum of care among adult opioid users in New York City: a qualitative study	Harm Reduct J	doi:10.1186/s12954-019-0329-z			Excluded by title and abstract
1251	Tofighi	2020	Engagement in the Hepatitis C care continuum among people who use drugs	Journal of Substance Use	doi:10.1080/14659891.2019.1704076			Excluded by title and abstract
1252	Tolhurst	2008	'I don't want all my babies to go to the grave': perceptions of preterm birth in Southern Malawi	Midwifery	doi:10.1016/j.midw.2006.09.003			Excluded by title and abstract
1253	Tomás	2016	Proceedings of the 3rd IPLeiria's International Health Congress : Leiria, Portugal. 6-7 May 2016	BMC Health Serv Res	doi:10.1186/s12913-016-1423-5			Excluded by title and abstract
1254	Tomkins	2018	How can those engaging in chemsex best be supported? An online survey to gain intelligence in Greater Manchester	Int J STD AIDS	doi:10.1177/0956462417719643			Excluded by title and abstract
1255	Toromo	2022	I have never talked to anyone to free my mind" - challenges surrounding status disclosure to adolescents contribute to their disengagement from HIV care: a qualitative study in western Kenya"	BMC Public Health	doi:10.1186/s12889-022-13519-9			Excluded by title and abstract
1256	Torres	2023	Evaluation of Mpox Knowledge, Stigma, and Willingness to Vaccinate for Mpox: Cross-Sectional Web-Based Survey Among Sexual and Gender Minorities	JMIR Public Health Surveill	doi:10.2196/46489			Excluded by title and abstract
1257	Torrone	2010	Risk behavior disclosure during HIV test counseling	AIDS Patient Care STDS	doi:10.1089/apc.2010.0087			Excluded by title and abstract
1258	Toupin	2018	Patient profiles as organizing HIV clinicians' ART adherence management: a qualitative analysis	AIDS Care	doi:10.1080/09540121.2017.1360995			Excluded by title and abstract
1259	Toupin	2018	Developing a patient-reported outcome measure for HIV care on perceived barriers to antiretroviral adherence: assessing the needs of HIV clinicians through qualitative analysis	Qual Life Res	doi:10.1007/s11136-017-1711-5			Excluded by title and abstract
1260	Toxopeus;	2019	Compliance with laboratory monitoring guidelines in outpatient HIV care: a qualitative study in the Netherlands	AIDS Care	doi:10.1080/09540121.2018.1563280			Excluded by title and abstract
1261	Treffry-Goatley	2016	Understanding Specific Contexts of Antiretroviral Therapy Adherence in Rural South Africa: A Thematic Analysis of Digital Stories from a Community with High HIV Prevalence	PLoS One	doi:10.1371/journal.pone.0148801			Excluded by title and abstract
1262	Treves-Kagan	2016	Why increasing availability of ART is not enough: a rapid, community-based study on how HIV-related stigma impacts engagement to care in rural South Africa	BMC Public Health	doi:10.1186/s12889-016-2753-2			Excluded by title and abstract
1263	Tso	2016	Facilitators and barriers in HIV linkage to care interventions: a qualitative evidence review	Aids	doi:10.1097/qad.0000000000001101			Excluded by title and abstract
1264	Tsuyuki	2022	Proyecto Compadre: Using Implementation Science to Tailor Peer Navigation for Latino Men in the US-Mexico Border Region	J Acquir Immune Defic Syndr	doi:10.1097/qai.0000000000002985			Excluded by title and abstract
1265	Turner	2019	Social Inequity and Structural Barriers to Completion of Ecological Momentary Assessments for Young Men Who Have Sex With Men and Trans Women Living With HIV in San Francisco	JMIR Mhealth Uhealth	doi:10.2196/13241			Excluded by title and abstract
1266	Underhill	2014	Access to healthcare, HIV/STI testing, and preferred pre-exposure prophylaxis providers among men who have sex with men and men who engage in street-based sex work in the US	PLoS One	doi:10.1371/journal.pone.0112425			Excluded by title and abstract
1267	Uusküla	2006	Barriers to effective STI screening in a post-Soviet society: results from a qualitative study	Sex Transm Infect	doi:10.1136/sti.2005.019000	Included
1268	Uwimana	2013	Integration of tuberculosis and prevention of mother-to-child transmission of HIV programmes in South Africa	Int J Tuberc Lung Dis	doi:10.5588/ijtld.12.0068			Excluded by title and abstract
1269	Vakili	2019	Development and psychometric analysis of a tool to measure parents and teachers about preventive behaviors in adolescence about HIV/AIDS based on health belief model: An iranian population and cultural based study	Koomesh	doi:			Excluded by title and abstract
1270	Vakili	2018	Development, psychometric and factor analysis of HIV/AIDS health belief scale for adolescents (A study based on theory, culture and population of Iran) running title: HIV/AIDS scale based on HBM	Iranian Journal of Epidemiology	doi:			Excluded by title and abstract
1271	Valente	2023	Readiness to Provide Oral and Injectable PrEP for Sexual and Gender Minority Youth Among Healthcare Providers and Clinics in the U.S. Northeast	J Adolesc Health	doi:10.1016/j.jadohealth.2022.11.246			Excluded by title and abstract
1272	van den Berg	2016	Chlamydia screening and prophylactic treatment in termination of pregnancy clinics in the Netherlands and Great Britain: a qualitative study	Eur J Contracept Reprod Health Care	doi:10.1080/13625187.2016.1239819			Excluded by title and abstract
1273	van Heerden	2017	Perceived mHealth barriers and benefits for home-based HIV testing and counseling and other care: Qualitative findings from health officials, community health workers, and persons living with HIV in South Africa	Soc Sci Med	doi:10.1016/j.socscimed.2017.04.046			Excluded by title and abstract
1274	Van Heerden	2015	Men don't want things to be seen or known about them": a mixed-methods study to locate men in a home based counselling and testing programme in KwaZulu-Natal, South Africa"	African journal of AIDS research	doi:10.2989/16085906.2015.1121881			Excluded by title and abstract
1275	Van Zyl	2014	Comparing elearning and classroom instruction on HIV/AIDS knowledge uptake and internalizing among South African and Irish pupils	Health Education Journal	doi:10.1177/0017896912471045			Excluded by title and abstract
1276	VanBenschoten	2022	Impact of the COVID-19 pandemic on access to and utilisation of services for sexual and reproductive health: a scoping review	BMJ Glob Health	doi:10.1136/bmjgh-2022-009594			Excluded by title and abstract
1277	Vance	2003	Strengths and barriers in conducting research among older adults with HIV	Psychol Rep	doi:10.2466/pr0.2003.92.3.949			Excluded by title and abstract
1278	Vaughan	2010	Pee-in-a-Pot": acceptability and uptake of on-site chlamydia screening in a student population in the Republic of Ireland"	BMC Infect Dis	doi:10.1186/1471-2334-10-325	Included
1279	Venables	2019	Patient experiences of ART adherence clubs in Khayelitsha and Gugulethu, Cape Town, South Africa: A qualitative study	PLoS One	doi:10.1371/journal.pone.0218340			Excluded by title and abstract
1280	Vermandere	2021	Developing HIV assisted partner notification services tailored to Mexican key populations: a qualitative approach	BMC Public Health	doi:10.1186/s12889-021-10612-3		Excluded	Partner notification
1281	Vermeulen	2016	Opportunities for male involvement during pregnancy in Magu district, rural Tanzania	BMC Pregnancy Childbirth	doi:10.1186/s12884-016-0853-8			Excluded by title and abstract
1282	Victoria	2020	Knowledge and perceptions regarding triage among human papillomavirus-tested women: A qualitative study of perspectives of low-income women in Argentina	Womens Health (Lond)	doi:10.1177/1745506520976011			Excluded by title and abstract
1283	Vieira	2017	Awareness, attitudes and perceptions regarding HIV and PMTCT amongst pregnant women in Guinea-Bissau- a qualitative study	BMC Womens Health	doi:10.1186/s12905-017-0427-6			Excluded by title and abstract
1284	Wachira	2014	Health facility barriers to HIV linkage and retention in Western Kenya	BMC Health Serv Res	doi:10.1186/s12913-014-0646-6			Excluded by title and abstract
1285	Wagg	2020	What do young women living in regional and rural Victoria say about chlamydia testing? A qualitative study	Sex Health	doi:10.1071/sh19182	Included
1286	Wagner	2018	Brief Report: Disclosure, Consent, Opportunity Costs, and Inaccurate Risk Assessment Deter Pediatric HIV Testing: A Mixed-Methods Study	J Acquir Immune Defic Syndr	doi:10.1097/qai.0000000000001614			Excluded by title and abstract
1287	Wagner	2009	Treat early or wait and monitor? A qualitative analysis of provider hepatitis C virus treatment decision-making in the context of HIV coinfection	AIDS Patient Care STDS	doi:10.1089/apc.2009.0049			Excluded by title and abstract
1288	Wamuti	2023	My people perish for lack of knowledge': Barriers and facilitators to integrated HIV and hypertension screening at the Kenyatta National Hospital, Nairobi, Kenya	Open Heart	doi:10.1136/openhrt-2022-002195			Excluded by title and abstract
1289	Wamuti	2023	Integration of assisted partner services within Kenya's national HIV testing services program: A qualitative study	PLOS Glob Public Health	doi:10.1371/journal.pgph.0001586			Excluded by title and abstract
1290	Wandwalo	2004	Collaboration between the national tuberculosis programme and a non governmental organisation in TB/HIV care at a district level: experience from Tanzania	Afr Health Sci	doi:			Excluded by title and abstract
1291	Wang	2015	Heterosexual Partnerships and the Need for HIV Prevention and Testing for Men Who Have Sex With Men and Women in China: A Qualitative Study	AIDS Educ Prev	doi:10.1521/aeap.2015.27.2.126			Excluded by title and abstract
1292	Wang	2009	Factors related to female sex workers' willingness to utilize VCT service: a qualitative study in Jinan city, northern China	AIDS Behav	doi:10.1007/s10461-008-9446-5			Excluded by title and abstract
1293	Wanyenze	2017	When they know that you are a sex worker, you will be the last person to be treated": Perceptions and experiences of female sex workers in accessing HIV services in Uganda"	BMC Int Health Hum Rights	doi:10.1186/s12914-017-0119-1			Excluded by title and abstract
1294	Ware	2019	Qualitative Contributions to Implementation Research on HIV Prevention and Treatment	J Acquir Immune Defic Syndr	doi:10.1097/qai.0000000000002214			Excluded by title and abstract
1295	Ware	2016	How home HIV testing and counselling with follow-up support achieves high testing coverage and linkage to treatment and prevention: a qualitative analysis from Uganda	J Int AIDS Soc	doi:10.7448/ias.19.1.20929 20929			Excluded by title and abstract
1296	Ware	2023	How Central Ugandan HIV Clinics Adapted During COVID-19 Lockdown Restrictions to Promote Continuous Access to Care: A Qualitative Analysis	AIDS Behav	doi:10.1007/s10461-023-04090-4			Excluded by title and abstract
1297	Wasti	2009	Antiretroviral treatment programmes in Nepal: Problems and barriers	Kathmandu Univ Med J (KUMJ)	doi:10.3126/kumj.v7i3.2743			Excluded by title and abstract
1298	Watkins	2018	Identifying Grassroots Opportunities and Barriers to mHealth Design for HIV/AIDS Using a Communicative Ecologies Framework		doi:10.1007/978-94-024-1251-2_5			Excluded by title and abstract
1299	Watson-Grant	2022	Where are the men in HIV testing and prevention in Namibia?	Journal of Public Health (Germany)	doi:10.1007/s10389-020-01365-1			Excluded by title and abstract
1300	Watt	2020	The development of Maisha, a video-assisted counseling intervention to address HIV stigma at entry into antenatal care in Tanzania	Eval Program Plann	doi:10.1016/j.evalprogplan.2020.101859			Excluded by title and abstract
1301	Watts	2014	Addressing gender inequality and intimate partner violence as critical barriers to an effective HIV response in sub-Saharan Africa	J Int AIDS Soc	doi:10.7448/ias.17.1.19849 19849			Excluded by title and abstract
1302	Webb	2010	Developing teacher self-efficacy via a formal HIV/AIDS intervention	Sahara j	doi:10.1080/17290376.2010.9724966			Excluded by title and abstract
1303	Webel	2020	The influence of healthcare financing on cardiovascular disease prevention in people living with HIV	BMC public health	doi:10.1186/s12889-020-09896-8			Excluded by title and abstract
1304	Wei	2014	Accessing HIV testing and treatment among men who have sex with men in China: a qualitative study	AIDS Care	doi:10.1080/09540121.2013.824538			Excluded by title and abstract
1305	Weihs	2016	Barriers to workplace HIV testing in South Africa: a systematic review of the literature	AIDS Care	doi:10.1080/09540121.2015.1109586			Excluded by title and abstract
1306	Westergaard	2017	Acceptability of a mobile health intervention to enhance HIV care coordination for patients with substance use disorders	Addiction science & clinical practice	doi:10.1186/s13722-017-0076-y			Excluded by title and abstract
1307	Wexler	2019	Factors affecting acceptance of at-birth point of care HIV testing among providers and parents in Kenya: A qualitative study	PLoS One	doi:10.1371/journal.pone.0225642			Excluded by title and abstract
1308	Wiginton	2022	Hearing From Men Living With HIV: Experiences With HIV Testing, Treatment, and Viral Load Suppression in Four High-Prevalence Countries in Sub-Saharan Africa	Front Public Health	doi:10.3389/fpubh.2022.861431			Excluded by title and abstract
1309	Wigle	2013	Human papillomavirus (HPV) vaccine implementation in low and middle-income countries (LMICs): health system experiences and prospects	Vaccine	doi:10.1016/j.vaccine.2013.06.016			Excluded by title and abstract
1310	Willcocks	2016	I Owe Her So Much; Without Her I Would Be Dead": Developing a Model of Mother-Infant Bonding Following a Maternal Antenatal HIV Diagnosis"	J Assoc Nurses AIDS Care	doi:10.1016/j.jana.2015.08.007			Excluded by title and abstract
1311	Williams	2014	Repeat antenatal HIV testing in the third trimester: a study of feasibility and maternal uptake rates	HIV Med	doi:10.1111/hiv.12110			Excluded by title and abstract
1312	Williams	2017	Trauma-Informed Decision-Making Among Providers and Victims of Intimate Partner Violence During HIV Testing: A Qualitative Study	J Assoc Nurses AIDS Care	doi:10.1016/j.jana.2017.04.010		Excluded	Study conducted in US
1313	Willie	2022	Where's the Everyday Black Woman"? An intersectional qualitative analysis of Black Women's decision-making regarding HIV pre-exposure prophylaxis (PrEP) in Mississippi"	BMC Public Health	doi:10.1186/s12889-022-13999-9			Excluded by title and abstract
1314	Wilson	2019	Barriers and facilitators to PrEP for transwomen in Brazil	Glob Public Health	doi:10.1080/17441692.2018.1505933			Excluded by title and abstract
1315	Wilson	2016	A Prospective Study of Intimate Partner Violence as a Risk Factor for Detectable Plasma Viral Load in HIV-Positive Women Engaged in Transactional Sex in Mombasa, Kenya	AIDS Behav	doi:10.1007/s10461-016-1420-z			Excluded by title and abstract
1316	Wilson	2018	Selection and Evaluation of Media for Behavioral Health Interventions Employing Critical Media Analysis	Health Promot Pract	doi:10.1177/1524839917711384			Excluded by title and abstract
1317	Winer	2022	Design of a pragmatic randomized controlled trial of home-based human papillomavirus (HPV) self-sampling for increasing cervical cancer screening uptake in a U.S. healthcare system: the STEP trial	Contemporary clinical trials	doi:10.1016/j.cct.2022.106960			Excluded by title and abstract
1318	Winskell	2018	Social representations of mother-to-child transmission of HIV and its prevention in narratives by young Africans from five countries, 1997-2014: Implications for communication	Soc Sci Med	doi:10.1016/j.socscimed.2018.06.006			Excluded by title and abstract
1319	Winterbauer	2015	Adoption of Evidence-Based Interventions in Local Health Departments: 1-2-3 Pap NC""	Am J Prev Med	doi:10.1016/j.amepre.2015.02.024			Excluded by title and abstract
1320	Wirtz	2017	New HIV testing technologies in the context of a concentrated epidemic and evolving HIV prevention: qualitative research on HIV self-testing among men who have sex with men and transgender women in Yangon, Myanmar	J Int AIDS Soc	doi:10.7448/ias.20.01.21796			Excluded by title and abstract
1321	Wirtz	2022	High acceptability of HIV self-testing in a randomized trial among transgender women and men who have sex with men, Myanmar	AIDS Care	doi:10.1080/09540121.2021.2005763			Excluded by title and abstract
1322	Wise	2019	Barriers to HIV Testing: Patient and Provider Perspectives in the Deep South	AIDS Behav	doi:10.1007/s10461-018-02385-5			Excluded by title and abstract
1323	Wiskel	2019	Developing an Accident and Emergency HIV Testing Program in Belize City: Recommendations from Key Stakeholders	J Int Assoc Provid AIDS Care	doi:10.1177/2325958219856328			Excluded by title and abstract
1324	Witzel	2020	HIV self-testing intervention experiences and kit usability: results from a qualitative study among men who have sex with men in the SELPHI (Self-Testing Public Health Intervention) randomized controlled trial in England and Wales	HIV Med	doi:10.1111/hiv.12818			Excluded by title and abstract
1325	Witzel	2017	Uptake contexts and perceived impacts of HIV testing and counselling among adults in East and Southern Africa: A meta-ethnographic review	PLoS One	doi:10.1371/journal.pone.0170588			Excluded by title and abstract
1326	Witzel	2016	HIV Self-Testing among Men Who Have Sex with Men (MSM) in the UK: A Qualitative Study of Barriers and Facilitators, Intervention Preferences and Perceived Impacts	PLoS One	doi:10.1371/journal.pone.0162713		Excluded	Evaluation of a specific technique.
1327	Witzel	2017	Risk, reassurance and routine: a qualitative study of narrative understandings of the potential for HIV self-testing among men who have sex with men in England	BMC Public Health	doi:10.1186/s12889-017-4370-0		Excluded	Evaluation of a specific technique.
1328	Wogrin	2019	Development and piloting of a novel, peer-led bereavement intervention for young people living with HIV in Zimbabwe	J Child Adolesc Ment Health	doi:10.2989/17280583.2019.1579097			Excluded by title and abstract
1329	Wolff	2005	Evaluation of a home-based voluntary counselling and testing intervention in rural Uganda	Health Policy Plan	doi:10.1093/heapol/czi013			Excluded by title and abstract
1330	Wood	2018	Barriers and facilitators of partner treatment of chlamydia: A qualitative investigation with prescribers and community pharmacists	Pharmacy	doi:10.3390/pharmacy6010017		Excluded	Partner treatment
1331	Wood	2022	Strengthening HIV Prevention Services Through an Implementation Science Approach: Perspectives From the HIV Testers in Philadelphia	J Acquir Immune Defic Syndr	doi:10.1097/qai.0000000000002969			Excluded by title and abstract
1332	Woodbridge	2015	'He said he had been out doing the traffic': general practitioner perceptions of sexually transmitted infection and HIV testing strategies for men	J Prim Health Care	doi:	Included
1333	Woods	2008	Building stakeholder partnerships for an on-site HIV testing programme	Cult Health Sex	doi:10.1080/13691050701793806			Excluded by title and abstract
1334	Wright	2013	A qualitative analysis of provider barriers and solutions to HIV testing for substance users in a small, largely rural southern state	J Rural Health	doi:10.1111/jrh.12021			Excluded by title and abstract
1335	Wright	2013	A Qualitative Study of Barriers to the Utilization of HIV Testing Services Among Rural African American Cocaine Users	J Drug Issues	doi:10.1177/0022042613476260			Excluded by title and abstract
1336	Wright	2021	Accessing and utilising gender-affirming healthcare in England and Wales: trans and non-binary people's accounts of navigating gender identity clinics	BMC Health Serv Res	doi:10.1186/s12913-021-06661-4		Excluded	Access of trans people to the health system
1337	Wulandari	2020	Understanding why people who inject drugs in Indonesia are disengaged from HIV testing and treatment: gaps in the HIV treatment cascade	Journal of Substance Use	doi:10.1080/14659891.2020.1723722			Excluded by title and abstract
1338	Wynn	2019	Using partner notification to address curable sexually transmitted infections in a high HIV prevalence context: a qualitative study about partner notification in Botswana	BMC Public Health	doi:10.1186/s12889-019-6813-2			Excluded by title and abstract
1339	Xu	2023	Facilitators and Barriers for Chlamydia and Gonorrhea Testing in Female Sex Workers: A Scoping Review	Open Forum Infect Dis	doi:10.1093/ofid/ofad397		Excluded	Scoping review
1340	Yadav	2016	Mixed method approach for determining factors associated with late presentation to HIV/AIDS care in southern India	J Postgrad Med	doi:10.4103/0022-3859.183169			Excluded by title and abstract
1341	Yahya	2022	Cervical Cancer Screening in a Human Immunodeficiency Virus Treatment Centre in Zaria North-Western Nigeria	West Afr J Med	doi:			Excluded by title and abstract
1342	Yamego	2014	[Why people delay seeking care after a positive HIV test: a qualitative study in Burkina]	Med Sante Trop	doi:10.1684/mst.2014.0289			Excluded by title and abstract
1343	Yan	2022	Facilitators and Barriers of HIV Partner Notification Services Among Men Who Have Sex With Men in China: A Qualitative Analysis Using a Socioecological Framework	Sex Transm Dis	doi:10.1097/olq.0000000000001644			Excluded by title and abstract
1344	Yang	2016	Culturally Embedded Risk Factors for Cambodian Husband-Wife HIV Transmission: From Women's Point of View	J Nurs Scholarsh	doi:10.1111/jnu.12193			Excluded by title and abstract
1345	Yapi	2022	[Not Available]	Sante Publique	doi:10.3917/spub.221.0119			Excluded by title and abstract
1346	Yeager	2022	Patient and Physician Preferences Regarding Long-Acting Pre-Exposure Prophylaxis and Antiretroviral Therapy: A Mixed-Methods Study in Southern California, USA	AIDS Res Hum Retroviruses	doi:10.1089/aid.2022.0029			Excluded by title and abstract
1347	Yeap	2010	Factors influencing uptake of HIV care and treatment among children in South Africa - a qualitative study of caregivers and clinic staff	AIDS Care	doi:10.1080/09540121003602218			Excluded by title and abstract
1348	Yeed	2022	Access to needles and syringes and methadone maintenance therapy among people who inject drugs in Yangon, Myanmar: a qualitative study	Harm Reduct J	doi:10.1186/s12954-022-00692-8			Excluded by title and abstract
1349	Yee	2020	Caregiver experience and perceived acceptability of a novel near point-of-care early infant HIV diagnostic test among caregivers enrolled in the PMTCT program, Myanmar: A qualitative study	PLoS One	doi:10.1371/journal.pone.0241245			Excluded by title and abstract
1350	Yeganeh	2019	Challenges and motivators for male partner involvement in prenatal care for HIV testing in a tertiary setting in Brazil	Int J STD AIDS	doi:10.1177/0956462419845225			Excluded by title and abstract
1351	Yeganeh	2017	Barriers and facilitators for men to attend prenatal care and obtain HIV voluntary counseling and testing in Brazil	PLoS One	doi:10.1371/journal.pone.0175505			Excluded by title and abstract
1352	Yeung	2015	Narrative review of the barriers and facilitators to chlamydia testing in general practice	Aust J Prim Health	doi:10.1071/py13158		Excluded	Narrative review
1353	Yoshioka	2020	I'm doing this test so I can benefit from PrEP": exploring HIV testing barriers/facilitators and implementation of pre-exposure prophylaxis among South African adolescents"	Afr J AIDS Res	doi:10.2989/16085906.2020.1743726			Excluded by title and abstract
1354	Young	2019	A scoping review of interventions to address intimate partner violence in sub-Saharan African healthcare	Glob Public Health	doi:10.1080/17441692.2019.1567802		Excluded	Evaluation of a specif technique
1355	Young	2022	Implementing community-based Dried Blood Spot (DBS) testing for HIV and hepatitis C: a qualitative analysis of key facilitators and ongoing challenges	BMC Public Health	doi:10.1186/s12889-022-13525-x			Excluded by title and abstract
1356	Zablocka	2017	Alcohol Use and HIV Prevention Among Personnel in the Belize Defence Force	J Community Health	doi:10.1007/s10900-016-0243-1			Excluded by title and abstract
1357	Zakumumpa	2018	Understanding the persistence of vertical (stand-alone) HIV clinics in the health system in Uganda: a qualitative synthesis of patient and provider perspectives	BMC Health Serv Res	doi:10.1186/s12913-018-3500-4			Excluded by title and abstract
1358	Zamantakis	2023	Determinants of Pre-exposure Prophylaxis (PrEP) Implementation in Transgender Populations: A Qualitative Scoping Review	AIDS Behav	doi:10.1007/s10461-022-03943-8			Excluded by title and abstract
1359	Zammit	2023	'I'm a bit of a champion for it actually': qualitative insights into practitioner-supported self-collection cervical screening among early adopting Victorian practitioners in Australia	Prim Health Care Res Dev	doi:10.1017/s1463423623000191			Excluded by title and abstract
1360	Zamudio-Haas	2019	No Estas Solo": Navigation Programs Support Engagement in HIV Care for Mexicans and Puerto Ricans Living in the Continental U.S"	J Health Care Poor Underserved	doi:10.1353/hpu.2019.0060			Excluded by title and abstract
1361	Zapata	2022	COVID-19-Related Disruptions to HIV Testing and Prevention Among Young Sexual Minority Men 17-24 Years Old: A Qualitative Study Using Synchronous Online Focus Groups, April-September 2020	Arch Sex Behav	doi:10.1007/s10508-021-02166-7			Excluded by title and abstract
1362	Zapata	2023	Implementation determinants of HIV Self-Testing among young sexual minority men	Arch Public Health	doi:10.1186/s13690-023-01126-y		Excluded	No criteria for inclusion
1363	Zeng	2015	Exploring HIV prevention strategies among street-based female sex workers in Chongqing, China	Int J Environ Res Public Health	doi:10.3390/ijerph120100855			Excluded by title and abstract
1364	Zhang	2021	Facilitators and Barriers of HIV Self-Testing Among Chinese Men Who Have Sex With Men: A Qualitative Study	J Assoc Nurses AIDS Care	doi:10.1097/jnc.0000000000000218			Excluded by title and abstract
1365	Zhang	2022	Barriers and facilitators to HIV and syphilis rapid diagnostic testing in antenatal care settings in low-income and middle-income countries: a systematic review	BMJ Glob Health	doi:10.1136/bmjgh-2022-009408			Excluded by title and abstract
1366	Ziersch	2021	It is not an acceptable disease": A qualitative study of HIV-related stigma and discrimination and impacts on health and wellbeing for people from ethnically diverse backgrounds in Australia"	BMC Public Health	doi:10.1186/s12889-021-10679-y			Excluded by title and abstract
